# Supplementary material for: Growing evidence of Plasmodium vivax across malaria-endemic Africa
Source: PLoS Negl Trop Dis. 2019 Jan 31;13(1):e0007140. doi: 10.1371/journal.pntd.0007140 (PMC6372205; doi:10.1371/journal.pntd.0007140)
Supplement: S1 Table — NR: not reported. Rows were included in the evidence weighting if they reported at least one P. vivax infection and could be approximately geopositioned to a point location. Rows were included in the proportion analysis if the study design appeared to be unbiased to a particular parasite species, and could be assumed to be representative of the relative burdens of P. vivax and P. falciparum at that location. (XLSX) [file pntd.0007140.s010.xlsx]

## Sheet: Table_S1_cases
Search year	Reference ID	Author	Publication year	URL	Year start	Year end	Country	Site	Latitude	Longitude	Study type	Diagnostic type	N tested	Pf+	Pv+	Po+	Pm+	Included in evidence weighting	Proportion analysis flag
2017	2	Abdelraheem et al	2016	https://www.ncbi.nlm.nih.gov/pubmed/27076512	2009	2009	Sudan	Wad Madani hospital	14.3977	33.5263	Hospital-based cross-sectional survey of suspected cases	Microscopy/RDT	126	N.R.	100	N.R.	N.R.	Y	N
2017	2	Abdelraheem et al	2016	https://www.ncbi.nlm.nih.gov/pubmed/27076512	2009	2009	Sudan	Wad Madani hospital	14.3977	33.5263	Hospital-based cross-sectional survey of suspected cases	Microscopy/RDT	126	N.R.	108	N.R.	N.R.	Y	N
2017	2	Abdelraheem et al	2016	https://www.ncbi.nlm.nih.gov/pubmed/27076512	2009	2009	Sudan	Wad Madani hospital	14.3977	33.5263	Hospital-based cross-sectional survey of suspected cases	PCR	126	N.R.	48	N.R.	N.R.	Y	N
2017	6	Abreha et al	2017	https://www.ncbi.nlm.nih.gov/pubmed/28510573	2012	2014	Ethiopia	the Bishoftu Malaria Control Center and the Batu Health Center	8.372	38.927	Hospital-based RCT	Microscopy/RDT	1177	N.R.	398	N.R.	N.R.	Y	N
2017	15	Argaw et al	2015	https://www.ncbi.nlm.nih.gov/pubmed/27401095	2012	2012	Ethiopia	110 PP facilities	N.R.	N.R.	Retrospective analysis of case data from Public-private partnership (PPP) facilities.	Microscopy/RDT	60727	14422	11100	N.R.	N.R.	N	N
2017	15	Argaw et al	2015	https://www.ncbi.nlm.nih.gov/pubmed/27401095	2012	2012	Ethiopia	110 PP facilities	N.R.	N.R.	Retrospective analysis of case data from Public-private partnership (PPP) facilities.	Microscopy/RDT	1728	482	358	N.R.	N.R.	N	N
2017	15	Argaw et al	2015	https://www.ncbi.nlm.nih.gov/pubmed/27401095	2013	2013	Ethiopia	110 PP facilities	N.R.	N.R.	Retrospective analysis of case data from Public-private partnership (PPP) facilities.	Microscopy/RDT	271680	43042	38468	N.R.	N.R.	N	N
2017	15	Argaw et al	2015	https://www.ncbi.nlm.nih.gov/pubmed/27401095	2013	2013	Ethiopia	110 PP facilities	N.R.	N.R.	Retrospective analysis of case data from Public-private partnership (PPP) facilities.	Microscopy/RDT	16545	4118	2721	N.R.	N.R.	N	N
2017	15	Argaw et al	2015	https://www.ncbi.nlm.nih.gov/pubmed/27401095	2014	2014	Ethiopia	110 PP facilities	N.R.	N.R.	Retrospective analysis of case data from Public-private partnership (PPP) facilities.	Microscopy/RDT	307573	36022	32143	N.R.	N.R.	N	N
2017	15	Argaw et al	2015	https://www.ncbi.nlm.nih.gov/pubmed/27401095	2014	2014	Ethiopia	110 PP facilities	N.R.	N.R.	Retrospective analysis of case data from Public-private partnership (PPP) facilities.	Microscopy/RDT	21187	4593	3081	N.R.	N.R.	N	N
2017	15	Argaw et al	2015	https://www.ncbi.nlm.nih.gov/pubmed/27401095	2015	2015	Ethiopia	110 PP facilities	N.R.	N.R.	Retrospective analysis of case data from Public-private partnership (PPP) facilities.	Microscopy/RDT	167295	14332	16562	N.R.	N.R.	N	N
2017	15	Argaw et al	2015	https://www.ncbi.nlm.nih.gov/pubmed/27401095	2015	2015	Ethiopia	110 PP facilities	N.R.	N.R.	Retrospective analysis of case data from Public-private partnership (PPP) facilities.	Microscopy/RDT	5259	483	1122	N.R.	N.R.	N	N
2017	16	Ashton et al	2015	https://www.ncbi.nlm.nih.gov/pubmed/25962770	2009	2009	Ethiopia	197 schools	N.R.	N.R.	Community prevalence survey (schools)	Microscopy/RDT	5053	52	30	N.R.	N.R.	N	N
2017	17	Assefa et al	2015	https://www.ncbi.nlm.nih.gov/pubmed/26577669	2014	2014	Ethiopia	Hossana	7.55208	37.8553	in vivo therapeutic efficacy study	Microscopy/RDT	1693	189	99	N.R.	N.R.	Y	Y
2017	18	Asua et al	2017	https://www.ncbi.nlm.nih.gov/pubmed/28990911	2016	2016	Uganda	Patongo Health Center	2.912	33.72	Clinic based surveillance data	PCR	50	49	0	2	0	N	N
2017	18	Asua et al	2017	https://www.ncbi.nlm.nih.gov/pubmed/28990911	2016	2016	Uganda	Amolatar Health Center	1.637	32.844	Clinic based surveillance data	PCR	50	50	2	0	13	Y	N
2017	18	Asua et al	2017	https://www.ncbi.nlm.nih.gov/pubmed/28990911	2016	2016	Uganda	Opia Health Center	3.0243	30.912	Clinic based surveillance data	PCR	50	42	0	0	0	N	N
2017	18	Asua et al	2017	https://www.ncbi.nlm.nih.gov/pubmed/28990911	2016	2016	Uganda	Walukuba Health Center	0.442	33.214	Clinic based surveillance data	PCR	50	47	2	1	5	Y	N
2017	18	Asua et al	2017	https://www.ncbi.nlm.nih.gov/pubmed/28990911	2016	2016	Uganda	Kamwezi Health Center	-1.249	29.99	Clinic based surveillance data	PCR	50	49	0	0	0	N	N
2017	18	Asua et al	2017	https://www.ncbi.nlm.nih.gov/pubmed/28990911	2016	2016	Uganda	Kihihi Health Center	-0.749	29.7	Clinic based surveillance data	PCR	50	48	0	1	1	N	N
2017	18	Asua et al	2017	https://www.ncbi.nlm.nih.gov/pubmed/28990911	2016	2016	Uganda	Aboke Health Center	2.348	32.682	Clinic based surveillance data	PCR	50	46	0	9	0	N	N
2017	18	Asua et al	2017	https://www.ncbi.nlm.nih.gov/pubmed/28990911	2016	2016	Uganda	Padibe Health Center	3.487	32.816	Clinic based surveillance data	PCR	49	44	0	1	0	N	N
2017	18	Asua et al	2017	https://www.ncbi.nlm.nih.gov/pubmed/28990911	2016	2016	Uganda	Kasambya Health Center	0.56	31.389	Clinic based surveillance data	PCR	50	48	0	1	3	N	N
2017	18	Asua et al	2017	https://www.ncbi.nlm.nih.gov/pubmed/28990911	2016	2016	Uganda	Nagongera Health Center	0.683	34.183	Clinic based surveillance data	PCR	50	49	0	0	0	N	N
2017	20	Ayorinde et al	2016	https://www.ncbi.nlm.nih.gov/pubmed/26256113	2014	2014	Nigeria	Simawa Health Centre	6.75	3.48333	Clinic based cross-sectional	Microscopy/RDT	60	34	1	N.R.	N.R.	Y	Y
2017	21	Ba et al	2017	https://www.ncbi.nlm.nih.gov/pubmed/28035638	2011	2013	Mauritania	Aioun	16.661	-9.61	Local Clinical Case Reports	Microscopy/RDT	62	18	7	N.R.	N.R.	Y	Y
2017	21	Ba et al	2017	https://www.ncbi.nlm.nih.gov/pubmed/28035638	2011	2013	Mauritania	Boghe	16.596	-14.261	Local Clinical Case Reports	Microscopy/RDT	132	7	8	N.R.	N.R.	Y	Y
2017	21	Ba et al	2017	https://www.ncbi.nlm.nih.gov/pubmed/28035638	2011	2013	Mauritania	Kobeni	15.819	-9.414	Local Clinical Case Reports	Microscopy/RDT	224	91	23	N.R.	N.R.	Y	Y
2017	21	Ba et al	2017	https://www.ncbi.nlm.nih.gov/pubmed/28035638	2011	2013	Mauritania	Nbeika	18.466	-12.175	Local Clinical Case Reports	Microscopy/RDT	129	6	11	N.R.	N.R.	Y	Y
2017	21	Ba et al	2017	https://www.ncbi.nlm.nih.gov/pubmed/28035638	2011	2013	Mauritania	Service des Urgences du Centre Hospitalier_x000D__x000D_ de Nouakchott (SUCHN)	18.077	-15.963	Local Clinical Case Reports	Microscopy/RDT	182	18	33	N.R.	N.R.	Y	Y
2017	21	Ba et al	2017	https://www.ncbi.nlm.nih.gov/pubmed/28035638	2011	2013	Mauritania	Timbedra	16.251	-8.175	Local Clinical Case Reports	Microscopy/RDT	45	15	5	N.R.	N.R.	Y	Y
2017	22	Ba et al	2016	https://www.ncbi.nlm.nih.gov/pubmed/26861780	2012	2012	Mauritania	Aioun	16.661	-9.61	Local Clinical Case Reports	Microscopy/RDT	N.R.	30	0	N.R.	N.R.	N	N
2017	22	Ba et al	2016	https://www.ncbi.nlm.nih.gov/pubmed/26861780	2012	2012	Mauritania	Boghé	16.596	-14.261	Local Clinical Case Reports	Microscopy/RDT	N.R.	7	1	N.R.	N.R.	Y	N
2017	22	Ba et al	2016	https://www.ncbi.nlm.nih.gov/pubmed/26861780	2012	2012	Mauritania	Kobenni	15.819	-9.414	Local Clinical Case Reports	Microscopy/RDT	N.R.	131	0	N.R.	N.R.	N	N
2017	22	Ba et al	2016	https://www.ncbi.nlm.nih.gov/pubmed/26861780	2012	2012	Mauritania	Nbeika	18.466	-12.175	Local Clinical Case Reports	Microscopy/RDT	N.R.	2	5	N.R.	N.R.	Y	N
2017	22	Ba et al	2016	https://www.ncbi.nlm.nih.gov/pubmed/26861780	2012	2012	Mauritania	Tidjikja	18.555	-11.43	Local Clinical Case Reports	Microscopy/RDT	N.R.	2	1	N.R.	N.R.	Y	N
2017	22	Ba et al	2016	https://www.ncbi.nlm.nih.gov/pubmed/26861780	2012	2012	Mauritania	Timbedra	16.251	-8.175	Local Clinical Case Reports	Microscopy/RDT	N.R.	17	0	N.R.	N.R.	N	N
2017	22	Ba et al	2016	https://www.ncbi.nlm.nih.gov/pubmed/26861780	2012	2012	Mauritania	Teyarett Health Centre	18.1179	-15.9428	Local Clinical Case Reports	Microscopy/RDT	N.R.	4	49	N.R.	N.R.	Y	N
2017	22	Ba et al	2016	https://www.ncbi.nlm.nih.gov/pubmed/26861780	2012	2012	Mauritania	National Hospital Centre	18.0874	-15.9883	Local Clinical Case Reports	Microscopy/RDT	N.R.	27	27	N.R.	N.R.	Y	N
2017	22	Ba et al	2016	https://www.ncbi.nlm.nih.gov/pubmed/26861780	2013	2013	Mauritania	Sélibaby	15.204	-12.234	Local Clinical Case Reports	Microscopy/RDT	N.R.	29	0	N.R.	N.R.	N	N
2017	22	Ba et al	2016	https://www.ncbi.nlm.nih.gov/pubmed/26861780	2013	2013	Mauritania	Kiffa	16.621	-11.404	Local Clinical Case Reports	Microscopy/RDT	N.R.	7	2	N.R.	N.R.	Y	N
2017	22	Ba et al	2016	https://www.ncbi.nlm.nih.gov/pubmed/26861780	2013	2013	Mauritania	Ould Yenge	15.654	-11.914	Local Clinical Case Reports	Microscopy/RDT	N.R.	14	0	N.R.	N.R.	N	N
2017	22	Ba et al	2016	https://www.ncbi.nlm.nih.gov/pubmed/26861780	2013	2013	Mauritania	Zouérat	22.734	-12.471	Local Clinical Case Reports	Microscopy/RDT	N.R.	0	25	N.R.	N.R.	Y	N
2017	22	Ba et al	2016	https://www.ncbi.nlm.nih.gov/pubmed/26861780	2013	2013	Mauritania	Néma	16.618	-7.263	Local Clinical Case Reports	Microscopy/RDT	N.R.	24	0	N.R.	N.R.	N	N
2017	22	Ba et al	2016	https://www.ncbi.nlm.nih.gov/pubmed/26861780	2013	2013	Mauritania	Teyarett Health Centre	18.1179	-15.9428	Local Clinical Case Reports	Microscopy/RDT	N.R.	11	63	N.R.	N.R.	Y	N
2017	22	Ba et al	2016	https://www.ncbi.nlm.nih.gov/pubmed/26861780	2013	2013	Mauritania	Cheikh Zayed Hospital	18.075	-15.936	Local Clinical Case Reports	Microscopy/RDT	N.R.	4	3	N.R.	N.R.	Y	N
2017	28	Belete et al	2016	https://www.ncbi.nlm.nih.gov/pubmed/28087849	2016	2016	Ethiopia	Chichu and Wonago health centres	6.184	38.201	Health-facility based cross-sectional survey	Microscopy/RDT	324	43	59	N.R.	N.R.	Y	Y
2017	30	Berhane et al	2017	https://www.ncbi.nlm.nih.gov/pubmed/28264689	2015	2016	Eritrea	Various health facilities in Northern Red Sea	15.792	39.135	Health facility based RDT-sensitivity study.	Microscopy/RDT	12	12	0	N.R.	N.R.	N	N
2017	30	Berhane et al	2017	https://www.ncbi.nlm.nih.gov/pubmed/28264689	2015	2016	Eritrea	Various health facilities in Anseba	15.74	38.366	Health facility based RDT-sensitivity study.	Microscopy/RDT	17	14	3	N.R.	N.R.	Y	N
2017	30	Berhane et al	2017	https://www.ncbi.nlm.nih.gov/pubmed/28264689	2015	2016	Eritrea	Various health facilities in Gash Barka	14.902	37.434	Health facility based RDT-sensitivity study.	Microscopy/RDT	25	17	8	N.R.	N.R.	Y	N
2017	30	Berhane et al	2017	https://www.ncbi.nlm.nih.gov/pubmed/28264689	2015	2016	Eritrea	Various health facilities in Debub	15.045	38.778	Health facility based RDT-sensitivity study.	Microscopy/RDT	9	7	2	N.R.	N.R.	Y	N
2017	30	Berhane et al	2017	https://www.ncbi.nlm.nih.gov/pubmed/28264689	2015	2016	Eritrea	Various health facilities in Northern Red Sea	15.792	39.135	Health facility based RDT-sensitivity study.	Microscopy/RDT	12	0	0	N.R.	N.R.	N	N
2017	30	Berhane et al	2017	https://www.ncbi.nlm.nih.gov/pubmed/28264689	2015	2016	Eritrea	Various health facilities in Anseba	15.74	38.366	Health facility based RDT-sensitivity study.	Microscopy/RDT	17	1	2	N.R.	N.R.	Y	N
2017	30	Berhane et al	2017	https://www.ncbi.nlm.nih.gov/pubmed/28264689	2015	2016	Eritrea	Various health facilities in Gash Barka	14.902	37.434	Health facility based RDT-sensitivity study.	Microscopy/RDT	25	6	8	N.R.	N.R.	Y	N
2017	30	Berhane et al	2017	https://www.ncbi.nlm.nih.gov/pubmed/28264689	2015	2016	Eritrea	Various health facilities in Debub	15.045	38.778	Health facility based RDT-sensitivity study.	Microscopy/RDT	9	2	2	N.R.	N.R.	Y	N
2017	32	Beyene et al	2016	https://www.ncbi.nlm.nih.gov/pubmed/27579480	2014	2015	Ethiopia	Bullen	10.534	35.859	Observational Clinical efficacy study for CQ.	Microscopy/RDT	1283	122	87	N.R.	N.R.	Y	Y
2017	58	Delil et al	2016	https://www.ncbi.nlm.nih.gov/pubmed/27137913	2014	2014	Ethiopia	Governmental health facilities in Hadiya	7.581	37.776	Facility based crossectional survey	Microscopy/RDT	411	79	30	N.R.	N.R.	Y	Y
2017	59	Demissie & Ketema	2016	https://www.ncbi.nlm.nih.gov/pubmed/27549864	2014	2015	Ethiopia	Mendi Health Facility	9.795	35.104	Clinical cases	Microscopy/RDT	N.R.	N.R.	384	N.R.	N.R.	Y	N
2017	59	Demissie & Ketema	2016	https://www.ncbi.nlm.nih.gov/pubmed/27549864	2010	2014	Ethiopia	Mendi Health Facility	9.795	35.104	Health-facility based cross-sectional survey	Microscopy/RDT	4813	901	583	N.R.	N.R.	Y	Y
2017	66	Diaz et al	2015	https://www.ncbi.nlm.nih.gov/pubmed/26383920	2010	2011	Ethiopia	Bulbula Health Centre	7.72	38.649	Facility based crossectional survey	Microscopy/RDT	3060	198	436	N.R.	N.R.	Y	Y
2017	66	Diaz et al	2015	https://www.ncbi.nlm.nih.gov/pubmed/26383920	2010	2011	Ethiopia	Bulbula Health Centre	7.72	38.649	Facility based crossectional survey	PCR	1209	366	444	24	N.R.	Y	Y
2017	80	Geleta	2016	https://www.ncbi.nlm.nih.gov/pubmed/27047701	NR	NR	Ethiopia	Pawe district hospital	11.327	36.404	descriptive hospital based study	Microscopy/RDT	1523	560	203	N.R.	N.R.	Y	Y
2017	81	Getachew et al	2015	https://www.ncbi.nlm.nih.gov/pubmed/26702611	2010	2013	Ethiopia	Shele Health Centre	5.89	37.419	Clinical trial of Pv-positive patients	Microscopy/RDT	N.R.	N.R.	89	N.R.	N.R.	Y	N
2017	81	Getachew et al	2015	https://www.ncbi.nlm.nih.gov/pubmed/26702611	2010	2013	Ethiopia	Guba Health Centre	7.286	38.221	Clinical trial of Pv-positive patients	Microscopy/RDT	N.R.	N.R.	52	N.R.	N.R.	Y	N
2017	81	Getachew et al	2015	https://www.ncbi.nlm.nih.gov/pubmed/26702611	2010	2013	Ethiopia	Batu Health Centre	7.598	38.413	Clinical trial of Pv-positive patients	Microscopy/RDT	N.R.	N.R.	57	N.R.	N.R.	Y	N
2017	81	Getachew et al	2015	https://www.ncbi.nlm.nih.gov/pubmed/26702611	2010	2013	Ethiopia	Shone Health Centre	7.14	37.954	Clinical trial of Pv-positive patients	Microscopy/RDT	N.R.	N.R.	90	N.R.	N.R.	Y	N
2017	82	Getachew et al	2015	https://www.ncbi.nlm.nih.gov/pubmed/26468643	2013	2013	Ethiopia	Arbaminch Hospital	6.0267	37.556	Facility based genomic study of Pv	Microscopy/RDT	N.R.	N.R.	19	N.R.	N.R.	Y	N
2017	82	Getachew et al	2015	https://www.ncbi.nlm.nih.gov/pubmed/26468643	2013	2013	Ethiopia	Adare Hospital	7.052	38.473	Facility based genomic study of Pv	Microscopy/RDT	N.R.	N.R.	19	N.R.	N.R.	Y	N
2017	82	Getachew et al	2015	https://www.ncbi.nlm.nih.gov/pubmed/26468643	2013	2013	Ethiopia	Millenium Health Center	6.954	38.658	Facility based genomic study of Pv	Microscopy/RDT	N.R.	N.R.	84	N.R.	N.R.	Y	N
2017	87	Golassa et al	2015	https://www.ncbi.nlm.nih.gov/pubmed/25889237	2012	2012	Ethiopia	Aje Health Centre	7.297	38.357	genomic study of pv clinical isolates	Microscopy/RDT	N.R.	N.R.	36	N.R.	N.R.	Y	N
2017	91	Haile et al	2017	https://www.ncbi.nlm.nih.gov/pubmed/28722582	2014	2014	Ethiopia	Seven Villages in Tahtay Maychew district	13.813	39.244	community-based case–control study	Microscopy/RDT	520	99	31	N.R.	N.R.	Y	Y
2017	92	Hailu et al	2017	https://www.ncbi.nlm.nih.gov/pubmed/29020063	2015	2015	Ethiopia	Various Health Centres and Health Posts in Adami Tullu district	7.867	38.7	Health-facility based economic burden analysis	Microscopy/RDT	N.R.	133	57	N.R.	N.R.	Y	N
2017	94	Haji et al	2016	https://www.ncbi.nlm.nih.gov/pubmed/26739654	2012	2012	Ethiopia	Mojo Health Center	8.595	39.127	Facility based crossectional survey	Microscopy/RDT	99	5	7	N.R.	N.R.	Y	Y
2017	94	Haji et al	2016	https://www.ncbi.nlm.nih.gov/pubmed/26739654	2012	2012	Ethiopia	Meki Health Center	8.153	38.823	Facility based crossectional survey	Microscopy/RDT	193	37	28	N.R.	N.R.	Y	Y
2017	94	Haji et al	2016	https://www.ncbi.nlm.nih.gov/pubmed/26739654	2012	2012	Ethiopia	Batu Health Center	7.598	38.413	Facility based crossectional survey	Microscopy/RDT	179	18	13	N.R.	N.R.	Y	Y
2017	94	Haji et al	2016	https://www.ncbi.nlm.nih.gov/pubmed/26739654	2012	2012	Ethiopia	Bulbula Health Center	7.72	38.649	Facility based crossectional survey	Microscopy/RDT	160	6	18	N.R.	N.R.	Y	Y
2017	94	Haji et al	2016	https://www.ncbi.nlm.nih.gov/pubmed/26739654	2012	2012	Ethiopia	Shashemene Health Center	7.207	38.602	Facility based crossectional survey	Microscopy/RDT	199	4	31	N.R.	N.R.	Y	Y
2017	97	Heuchert et al	2015	https://www.ncbi.nlm.nih.gov/pubmed/25986047	2013	2013	Ethiopia	5 health facilities around jimma	7.667	36.833	Genetic study of drug resistance markers	Microscopy/RDT	322	224	125	N.R.	N.R.	Y	Y
2017	97	Heuchert et al	2015	https://www.ncbi.nlm.nih.gov/pubmed/25986047	2013	2013	Ethiopia	5 health facilities around jimma	7.667	36.833	Genetic study of drug resistance markers	PCR	338	191	94	N.R.	N.R.	Y	Y
2017	118	Koepfli et al	2015	https://www.ncbi.nlm.nih.gov/pubmed/26125189	2006	2008	Madagascar	approx. centroid	-19.205	46.615	genomic study of pv clinical isolates	PCR	N.R.	N.R.	60	N.R.	N.R.	Y	N
2017	118	Koepfli et al	2015	https://www.ncbi.nlm.nih.gov/pubmed/26125189	2007	2007	Sudan	approx. centroid	15.938	30.427	genomic study of pv clinical isolates	PCR	N.R.	N.R.	55	N.R.	N.R.	Y	N
2017	131	Lo et al	2017	https://www.ncbi.nlm.nih.gov/pubmed/28746333	2014	2014	Ethiopia	Bure	10.712	37.064	Genetic study of drug resistance markers - only confirmed cases included	PCR	N.R.	42	39	N.R.	N.R.	Y	N
2017	131	Lo et al	2017	https://www.ncbi.nlm.nih.gov/pubmed/28746333	2014	2014	Ethiopia	Mankush	11.272	35.29	Genetic study of drug resistance markers - only confirmed cases included	PCR	N.R.	36	19	N.R.	N.R.	Y	N
2017	131	Lo et al	2017	https://www.ncbi.nlm.nih.gov/pubmed/28746333	2014	2014	Ethiopia	Metehara	8.903	39.918	Genetic study of drug resistance markers - only confirmed cases included	PCR	N.R.	46	21	N.R.	N.R.	Y	N
2017	131	Lo et al	2017	https://www.ncbi.nlm.nih.gov/pubmed/28746333	2014	2014	Ethiopia	Shewa Robit	9.995	39.897	Genetic study of drug resistance markers - only confirmed cases included	PCR	N.R.	33	21	N.R.	N.R.	Y	N
2017	131	Lo et al	2017	https://www.ncbi.nlm.nih.gov/pubmed/28746333	2014	2014	Ethiopia	Halaba	7.286	38.221	Genetic study of drug resistance markers - only confirmed cases included	PCR	N.R.	18	47	N.R.	N.R.	Y	N
2017	131	Lo et al	2017	https://www.ncbi.nlm.nih.gov/pubmed/28746333	2014	2014	Ethiopia	Jimma	7.667	36.833	Genetic study of drug resistance markers - only confirmed cases included	PCR	N.R.	51	58	N.R.	N.R.	Y	N
2017	160	Ngassa Mbenda et al	2016	https://www.ncbi.nlm.nih.gov/pubmed/27367020	2012	2012	Cameroon	Douala	4.02926	9.71122	Health-facility based study of confirmed cases	PCR	60	33	10	N.R.	N.R.	Y	Y
2017	166	Niang et al	2015	https://www.ncbi.nlm.nih.gov/pubmed/26186936	2009	2013	Senegal	Kedougou	12.602	-12.177	Cross-sectional survey of febrile individuals	PCR	263	162	4	19	0	Y	Y
2017	167	Niangaly	2017	https://www.ncbi.nlm.nih.gov/pubmed/28749772	2009	2011	Mali	Bandiagara	14.345	-3.61	prospective cohort study of malaria incidence	PCR	300	109	25	N.R.	N.R.	Y	Y
2017	168	Nissen	2017	https://www.ncbi.nlm.nih.gov/pubmed/28927422	2009	2011	Ethiopia	Chano Mille	6.111	37.596	prospective cohort design	Microscopy/RDT	7041	N.R.	146	N.R.	N.R.	Y	N
2017	181	Ould Ahmedou Salem	2015	https://www.ncbi.nlm.nih.gov/pubmed/25582695	2012	2013	Mauritania	Teyarett Health Centre	18.1179	-15.9428	Health-facility diagnostic data	Microscopy/RDT	9141	N.R.	4971	N.R.	N.R.	Y	N
2017	182	Ould Ahmedou Salem	2015	https://www.ncbi.nlm.nih.gov/pubmed/25626475	2013	2013	Mauritania	Nouakchott	18.0839	-15.9783	Health-facility based therapeutic efficacy study of confirmed cases.	Microscopy/RDT	N.R.	N.R.	67	N.R.	N.R.	Y	N
2017	182	Ould Ahmedou Salem	2015	https://www.ncbi.nlm.nih.gov/pubmed/25626475	2013	2013	Mauritania	Atar	20.5183	-13.0536	Health-facility basedtherapeutic clinical study of confirmed cases.	Microscopy/RDT	N.R.	N.R.	61	N.R.	N.R.	Y	N
2017	183	Ould Ahmedou Salem	2015	https://www.ncbi.nlm.nih.gov/pubmed/26276697	2009	2009	Mauritania	National Hospital Centre	18.0874	-15.9883	Local Clinical Case Reports	Microscopy/RDT	106	15	22	0	0	Y	Y
2017	183	Ould Ahmedou Salem	2015	https://www.ncbi.nlm.nih.gov/pubmed/26276697	2009	2009	Mauritania	Cheikh Zayed Hospital	18.075	-15.936	Local Clinical Case Reports	Microscopy/RDT	86	6	13	0	0	Y	Y
2017	183	Ould Ahmedou Salem	2015	https://www.ncbi.nlm.nih.gov/pubmed/26276697	2009	2009	Mauritania	Aioun	16.661	-9.61	Local Clinical Case Reports	Microscopy/RDT	68	21	0	1	0	N	N
2017	183	Ould Ahmedou Salem	2015	https://www.ncbi.nlm.nih.gov/pubmed/26276697	2009	2009	Mauritania	Kobeni	15.819	-9.414	Local Clinical Case Reports	Microscopy/RDT	143	56	0	1	1	N	N
2017	183	Ould Ahmedou Salem	2015	https://www.ncbi.nlm.nih.gov/pubmed/26276697	2009	2009	Mauritania	Tintane	16.385	-10.168	Local Clinical Case Reports	Microscopy/RDT	82	23	2	0	0	Y	Y
2017	183	Ould Ahmedou Salem	2015	https://www.ncbi.nlm.nih.gov/pubmed/26276697	2010	2010	Mauritania	National Hospital Centre	18.0874	-15.9883	Local Clinical Case Reports	Microscopy/RDT	50	6	22	0	0	Y	Y
2017	183	Ould Ahmedou Salem	2015	https://www.ncbi.nlm.nih.gov/pubmed/26276697	2010	2010	Mauritania	Cheikh Zayed Hospital	18.075	-15.936	Local Clinical Case Reports	Microscopy/RDT	52	10	16	0	0	Y	Y
2017	183	Ould Ahmedou Salem	2015	https://www.ncbi.nlm.nih.gov/pubmed/26276697	2010	2010	Mauritania	Teyarett Health Centre	18.1179	-15.9428	Local Clinical Case Reports	Microscopy/RDT	204	6	137	0	0	Y	Y
2017	183	Ould Ahmedou Salem	2015	https://www.ncbi.nlm.nih.gov/pubmed/26276697	2010	2010	Mauritania	Aioun	16.661	-9.61	Local Clinical Case Reports	Microscopy/RDT	70	57	1	0	1	Y	Y
2017	183	Ould Ahmedou Salem	2015	https://www.ncbi.nlm.nih.gov/pubmed/26276697	2010	2010	Mauritania	Kobeni	15.819	-9.414	Local Clinical Case Reports	Microscopy/RDT	180	119	2	0	1	Y	Y
2017	183	Ould Ahmedou Salem	2015	https://www.ncbi.nlm.nih.gov/pubmed/26276697	2010	2010	Mauritania	Tintane	16.385	-10.168	Local Clinical Case Reports	Microscopy/RDT	120	93	3	0	1	Y	Y
2017	184	Ouldabdallahi	2015	https://www.ncbi.nlm.nih.gov/pubmed/25925808	2010	2011	Mauritania	Estimated centroid of 12 sites in south/west Mauritania	17.034	-13.709	Local Clinical Case Reports	Microscopy/RDT	7368	218	412	34	5	Y	Y
2017	200	Russo	2017	https://www.ncbi.nlm.nih.gov/pubmed/28196496	2012	2012	Cameroon	Dschang's Hospital	5.44726	10.0615	Local clinical case reports	PCR	N.R.	484	44	27	1	Y	Y
2017	206	Seyoum	2016	https://www.ncbi.nlm.nih.gov/pubmed/27075667	2008	2010	Ethiopia	Gilgel-Gibe hydroelectric power dam reservoir area	7.83139	37.3217	Prospective cohort study	Microscopy/RDT	2040	548	316	N.R.	N.R.	Y	N
2017	213	Tadesse	2017	https://www.ncbi.nlm.nih.gov/pubmed/28716009	2012	2012	Ethiopia	Modjo Health Centre	8.59304	39.1259	Clinic-based cross-sectional	Microscopy/RDT	169	16	14	N.R.	N.R.	Y	Y
2017	213	Tadesse	2017	https://www.ncbi.nlm.nih.gov/pubmed/28716009	2012	2012	Ethiopia	Meki Health Centre	8.15531	38.8258	Clinic-based cross-sectional	Microscopy/RDT	175	41	29	N.R.	N.R.	Y	Y
2017	213	Tadesse	2017	https://www.ncbi.nlm.nih.gov/pubmed/28716009	2012	2012	Ethiopia	Batu Health Centre	7.598	38.413	Clinic-based cross-sectional	Microscopy/RDT	180	16	26	N.R.	N.R.	Y	Y
2017	213	Tadesse	2017	https://www.ncbi.nlm.nih.gov/pubmed/28716009	2012	2012	Ethiopia	Bulbula Health Centre	7.72116	38.65	Clinic-based cross-sectional	Microscopy/RDT	147	6	13	N.R.	N.R.	Y	Y
2017	213	Tadesse	2017	https://www.ncbi.nlm.nih.gov/pubmed/28716009	2012	2012	Ethiopia	Shashemene Health Centre	7.19457	38.5978	Clinic-based cross-sectional	Microscopy/RDT	139	13	29	N.R.	N.R.	Y	Y
2017	217	Talha et al	2015	https://www.ncbi.nlm.nih.gov/pubmed/25721363	2012	2013	Sudan	Wad Madani hospital	14.3977	33.5263	Genetic study using Pv isolates	Microscopy/RDT	50	N.R.	50	N.R.	N.R.	Y	N
2017	217	Talha et al	2015	https://www.ncbi.nlm.nih.gov/pubmed/25721363	2012	2013	Sudan	Elgaria Ashara Health Centre, Gedarif State (geolocated to main city of the state)	14.0273	35.3841	Genetic study using Pv isolates	Microscopy/RDT	11	N.R.	11	N.R.	N.R.	Y	N
2017	217	Talha et al	2015	https://www.ncbi.nlm.nih.gov/pubmed/25721363	2012	2013	Sudan	Alkywat Kassala Hospital, Kassala State (geolocated to main city of the state)	15.4582	36.4038	Genetic study using Pv isolates	Microscopy/RDT	15	N.R.	15	N.R.	N.R.	Y	N
2017	217	Talha et al	2015	https://www.ncbi.nlm.nih.gov/pubmed/25721363	2012	2013	Sudan	NA	N.R.	N.R.	Genetic study using Pv isolates	PCR	76	6	69	N.R.	N.R.	N	N
2017	231	Williams	2016	https://www.ncbi.nlm.nih.gov/pubmed/26823277	2010	2011	Mali	NA	N.R.	N.R.	Drug trial recruitment	PCR	603	189	4	N.R.	N.R.	N	N
2017	238	Yimer	2015	https://www.ncbi.nlm.nih.gov/pubmed/26037129	2008	2008	Ethiopia	Walga Health Centre (geolocated to Walga)	8.31667	37.6167	Clinic-based retrospective	Microscopy/RDT	6504	966	1737	N.R.	N.R.	Y	Y
2017	238	Yimer	2015	https://www.ncbi.nlm.nih.gov/pubmed/26037129	2009	2009	Ethiopia	Walga Health Centre (geolocated to Walga)	8.31667	37.6167	Clinic-based retrospective	Microscopy/RDT	7167	1687	1699	N.R.	N.R.	Y	Y
2017	238	Yimer	2015	https://www.ncbi.nlm.nih.gov/pubmed/26037129	2010	2010	Ethiopia	Walga Health Centre (geolocated to Walga)	8.31667	37.6167	Clinic-based retrospective	Microscopy/RDT	8864	2569	1303	N.R.	N.R.	Y	Y
2017	238	Yimer	2015	https://www.ncbi.nlm.nih.gov/pubmed/26037129	2011	2011	Ethiopia	Walga Health Centre (geolocated to Walga)	8.31667	37.6167	Clinic-based retrospective	Microscopy/RDT	5816	379	599	N.R.	N.R.	Y	Y
2017	238	Yimer	2015	https://www.ncbi.nlm.nih.gov/pubmed/26037129	2012	2012	Ethiopia	Walga Health Centre (geolocated to Walga)	8.31667	37.6167	Clinic-based retrospective	Microscopy/RDT	5709	438	296	N.R.	N.R.	Y	Y
2017	240	Zhou	2016	https://www.ncbi.nlm.nih.gov/pubmed/27129785	2014	2015	Ethiopia	Health centres in Jimma town (lat/long are approximate)	7.68333	36.8333	Clinic-based prospective	Microscopy/RDT	1434	101	331	N.R.	N.R.	Y	Y
2017	280	Ali	2017	https://www.ncbi.nlm.nih.gov/pubmed/28794861	2014	2015	Sudan	New Halfa Hospital	15.3324	35.5884	Case control study where the cases were recruited from symptomatic outpatients, confirmed to be infected by Pf or Pf by microscopy	Microscopy/RDT	324	107	55	N.R.	N.R.	Y	N
2017	290	Sow et al	2017	https://www.ncbi.nlm.nih.gov/pubmed/28153009	2013	2014	Sudan	University of Khartoum - Insitute of Endemic Diseases	15.5966	32.5283	Genetic study using isolates from clinical cases in different countries (Sudan/Mauritania)	Microscopy/RDT	N.R.	N.R.	20	N.R.	N.R.	Y	N
2017	290	Sow et al	2017	https://www.ncbi.nlm.nih.gov/pubmed/28153009	2015	2015	Mauritania	Nouakchott	18.0781	-15.9601	Genetic study using isolates from clinical cases in different countries (Sudan/Mauritania)	Microscopy/RDT	N.R.	N.R.	10	N.R.	N.R.	Y	N
2017	291	Suliman	2016	https://www.ncbi.nlm.nih.gov/pubmed/27980861	2012	2012	Sudan	Aljabalain hospital (geolocated to centroid of Al Jabalian)	12.9118	32.9384	Hospital-based prospective survey	Microscopy/RDT	200	107	30	N.R.	N.R.	Y	N
2017	291	Suliman	2016	https://www.ncbi.nlm.nih.gov/pubmed/27980861	2012	2012	Sudan	Aljabalain miltary hospital (geolocated to centroid of Al Jabalian)	12.9118	32.9384	Hospital-based prospective survey	Microscopy/RDT	200	93	50	N.R.	N.R.	Y	N
2017	291	Suliman	2016	https://www.ncbi.nlm.nih.gov/pubmed/27980861	2012	2012	Sudan	Aljabalain hospital (geolocated to centroid of Al Jabalian)	12.9118	32.9384	Hospital-based prospective survey	PCR	200	120	71	N.R.	N.R.	Y	N
2017	291	Suliman	2016	https://www.ncbi.nlm.nih.gov/pubmed/27980861	2012	2012	Sudan	Aljabalain miltary hospital (geolocated to centroid of Al Jabalian)	12.9118	32.9384	Hospital-based prospective survey	PCR	200	116	84	N.R.	N.R.	Y	N
2017	317	Papa Mze	2016	https://www.ncbi.nlm.nih.gov/pubmed/27561250	2012	2013	Comoros	Grande Comore	-11.5264	43.3157	PCR assessment of plasmodium species from +ve and -ve RDT tests performed on febrile patients around the island	PCR	211	156	2	N.R.	N.R.	Y	N
2017	317	Papa Mze	2016	https://www.ncbi.nlm.nih.gov/pubmed/27561250	2012	2013	Comoros	Moroni	-11.6956	43.2549	PCR assessment of plasmodium species from +ve and -ve RDT tests performed on febrile patients around the island	PCR	27	25	1	N.R.	1	Y	N
2017	317	Papa Mze	2016	https://www.ncbi.nlm.nih.gov/pubmed/27561250	2012	2013	Comoros	Mitsamiouli	-11.3874	43.2975	PCR assessment of plasmodium species from +ve and -ve RDT tests performed on febrile patients around the island	PCR	55	55	N.R.	N.R.	N.R.	N	N
2017	317	Papa Mze	2016	https://www.ncbi.nlm.nih.gov/pubmed/27561250	2012	2013	Comoros	Mbeni	-11.5067	43.3852	PCR assessment of plasmodium species from +ve and -ve RDT tests performed on febrile patients around the island	PCR	77	76	1	N.R.	N.R.	Y	N
2017	409	Yimer	2017	https://www.ncbi.nlm.nih.gov/pubmed/28676117	2010	2014	Ethiopia	Felegehiwot Referral Hospital	11.6077	37.3704	Clinic-based retrospective	Microscopy/RDT	14750	397	331	N.R.	N.R.	Y	Y
2017	424	Seifu	2017	https://www.ncbi.nlm.nih.gov/pubmed/28300558	2013	2013	Ethiopia	Shewa Robit Health Centre	9.99176	39.9022	Drug trial recruitment	Microscopy/RDT	3076	N.R.	107	N.R.	N.R.	Y	N
2017	443	Golassa	2017	https://www.ncbi.nlm.nih.gov/pubmed/28750669	2015	2016	Ethiopia	Adama Malaria Diagnostic Centre	8.56114	39.2827	Clinic-based cross-sectional	Microscopy/RDT	3161	326	847	N.R.	N.R.	Y	Y
2017	447	Getnet	2015	https://www.ncbi.nlm.nih.gov/pubmed/26211505	2014	2014	Ethiopia	Health centres in North Gondar (lat/long are approximate)	12.4479	37.4271	Clinic-based cross-sectional (selected health facilities in the region)	Microscopy/RDT	359	59	35	N.R.	N.R.	Y	Y
2017	447	Getnet	2015	https://www.ncbi.nlm.nih.gov/pubmed/26211505	2014	2014	Ethiopia	Health centres in North Gondar (lat/long are approximate)	12.4479	37.4271	Clinic-based cross-sectional (selected health facilities in the region)	PCR	359	67	23	6	1	Y	Y
2017	454	Ferede	2017	https://www.ncbi.nlm.nih.gov/pubmed/28932617	2014	2014	Ethiopia	Metema Hospital	12.9667	36.2	Cross-sectional survey within a hospital over 6 months	Microscopy/RDT	384	40	5	N.R.	N.R.	Y	N
2017	458	Deressa	2017	https://www.ncbi.nlm.nih.gov/pubmed/28985734	2014	2015	Ethiopia	Located a town called Adami Tullu in Oromia state = used the centroid of that	7.86485	38.7075	Case-control study where cases were clinical infections reported to health posts/centres	Microscopy/RDT	N.R.	136	55	N.R.	N.R.	Y	N
2017	463	Daygena	2017	https://www.ncbi.nlm.nih.gov/pubmed/28724450	2015	2016	Ethiopia	Area of Dirashe Woreda with 3 villages (lat/long are approximate)	5.60168	37.3648	Clinic-based retrospective (selected health facilities in the region)	Microscopy/RDT	2240	331	266	N.R.	N.R.	Y	Y
2017	471	Barreiro	2017	https://www.ncbi.nlm.nih.gov/pubmed/28502227	2007	2014	Ethiopia	Gambo General Rural Hospital	7.30632	38.8152	Clinic-based retrospective	Microscopy/RDT	21723	344	481	N.R.	N.R.	Y	Y
2017	528	Ravaoarisoa	2017	https://www.ncbi.nlm.nih.gov/pubmed/28819735	2010	2010	Madagascar	Miandrivazo	-19.5355	45.4596	Clinic-based cross-sectional	Microscopy/RDT	218	90	4	N.R.	N.R.	Y	Y
2017	528	Ravaoarisoa	2017	https://www.ncbi.nlm.nih.gov/pubmed/28819735	2010	2010	Madagascar	Miandrivazo	-19.5355	45.4596	Clinic-based cross-sectional	Microscopy/RDT	218	93	3	N.R.	N.R.	Y	Y
2017	528	Ravaoarisoa	2017	https://www.ncbi.nlm.nih.gov/pubmed/28819735	2010	2010	Madagascar	Miandrivazo	-19.5355	45.4596	Clinic-based cross-sectional	Microscopy/RDT	218	86	5	N.R.	N.R.	Y	Y
2017	589	Ruh et al	2018	https://www.ncbi.nlm.nih.gov/pubmed/29554347	2014	2014	Democratic Republic of Congo	Bandundu city	-3.31552	17.3809	**** Cohort study to determine efficacy of preventitive medication = enrolled and treated at 16/28 weeks, tested for malaria at delivery (whether presenting clinically or not)	Microscopy/RDT	250	90	0	N.R.	N.R.	N	N
2017	589	Ruh et al	2018	https://www.ncbi.nlm.nih.gov/pubmed/29554347	2014	2014	Democratic Republic of Congo	Bandundu city	-3.31552	17.3809	**** Cohort study to determine efficacy of preventitive medication = enrolled and treated at 16/28 weeks, tested for malaria at delivery (whether presenting clinically or not)	Microscopy/RDT	250	81	0	N.R.	N.R.	N	N
2017	589	Ruh et al	2018	https://www.ncbi.nlm.nih.gov/pubmed/29554347	2014	2014	Democratic Republic of Congo	Bandundu city	-3.31552	17.3809	**** Cohort study to determine efficacy of preventitive medication = enrolled and treated at 16/28 weeks, tested for malaria at delivery (whether presenting clinically or not)	PCR	250	90	4	N.R.	1	Y	Y
2017	594	Tesfa et al	2018	https://www.ncbi.nlm.nih.gov/pubmed/29625586	1997	1997	Ethiopia	Adi Arkay health centre	13.4492	38.0611	Retrospective analysis of microscopy reports	Microscopy/RDT	380	132	56	N.R.	N.R.	Y	Y
2017	594	Tesfa et al	2018	https://www.ncbi.nlm.nih.gov/pubmed/29625586	1998	1998	Ethiopia	Adi Arkay health centre	13.4492	38.0611	Retrospective analysis of microscopy reports	Microscopy/RDT	695	271	59	N.R.	N.R.	Y	Y
2017	594	Tesfa et al	2018	https://www.ncbi.nlm.nih.gov/pubmed/29625586	1999	1999	Ethiopia	Adi Arkay health centre	13.4492	38.0611	Retrospective analysis of microscopy reports	Microscopy/RDT	626	237	68	N.R.	N.R.	Y	Y
2017	594	Tesfa et al	2018	https://www.ncbi.nlm.nih.gov/pubmed/29625586	2000	2000	Ethiopia	Adi Arkay health centre	13.4492	38.0611	Retrospective analysis of microscopy reports	Microscopy/RDT	230	77	28	N.R.	N.R.	Y	Y
2017	594	Tesfa et al	2018	https://www.ncbi.nlm.nih.gov/pubmed/29625586	2001	2001	Ethiopia	Adi Arkay health centre	13.4492	38.0611	Retrospective analysis of microscopy reports	Microscopy/RDT	811	325	99	N.R.	N.R.	Y	Y
2017	594	Tesfa et al	2018	https://www.ncbi.nlm.nih.gov/pubmed/29625586	2002	2002	Ethiopia	Adi Arkay health centre	13.4492	38.0611	Retrospective analysis of microscopy reports	Microscopy/RDT	1495	530	145	N.R.	N.R.	Y	Y
2017	594	Tesfa et al	2018	https://www.ncbi.nlm.nih.gov/pubmed/29625586	2003	2003	Ethiopia	Adi Arkay health centre	13.4492	38.0611	Retrospective analysis of microscopy reports	Microscopy/RDT	1272	445	130	N.R.	N.R.	Y	Y
2017	594	Tesfa et al	2018	https://www.ncbi.nlm.nih.gov/pubmed/29625586	2004	2004	Ethiopia	Adi Arkay health centre	13.4492	38.0611	Retrospective analysis of microscopy reports	Microscopy/RDT	618	190	76	N.R.	N.R.	Y	Y
2017	594	Tesfa et al	2018	https://www.ncbi.nlm.nih.gov/pubmed/29625586	2005	2005	Ethiopia	Adi Arkay health centre	13.4492	38.0611	Retrospective analysis of microscopy reports	Microscopy/RDT	2592	728	251	N.R.	N.R.	Y	Y
2017	594	Tesfa et al	2018	https://www.ncbi.nlm.nih.gov/pubmed/29625586	2006	2006	Ethiopia	Adi Arkay health centre	13.4492	38.0611	Retrospective analysis of microscopy reports	Microscopy/RDT	1665	476	173	N.R.	N.R.	Y	Y
2017	594	Tesfa et al	2018	https://www.ncbi.nlm.nih.gov/pubmed/29625586	2007	2007	Ethiopia	Adi Arkay health centre	13.4492	38.0611	Retrospective analysis of microscopy reports	Microscopy/RDT	914	213	103	N.R.	N.R.	Y	Y
2017	594	Tesfa et al	2018	https://www.ncbi.nlm.nih.gov/pubmed/29625586	2008	2008	Ethiopia	Adi Arkay health centre	13.4492	38.0611	Retrospective analysis of microscopy reports	Microscopy/RDT	979	234	85	N.R.	N.R.	Y	Y
2017	594	Tesfa et al	2018	https://www.ncbi.nlm.nih.gov/pubmed/29625586	2009	2009	Ethiopia	Adi Arkay health centre	13.4492	38.0611	Retrospective analysis of microscopy reports	Microscopy/RDT	369	51	47	N.R.	N.R.	Y	Y
2017	594	Tesfa et al	2018	https://www.ncbi.nlm.nih.gov/pubmed/29625586	2010	2010	Ethiopia	Adi Arkay health centre	13.4492	38.0611	Retrospective analysis of microscopy reports	Microscopy/RDT	743	126	100	N.R.	N.R.	Y	Y
2017	594	Tesfa et al	2018	https://www.ncbi.nlm.nih.gov/pubmed/29625586	2011	2011	Ethiopia	Adi Arkay health centre	13.4492	38.0611	Retrospective analysis of microscopy reports	Microscopy/RDT	1458	287	137	N.R.	N.R.	Y	Y
2017	594	Tesfa et al	2018	https://www.ncbi.nlm.nih.gov/pubmed/29625586	2012	2012	Ethiopia	Adi Arkay health centre	13.4492	38.0611	Retrospective analysis of microscopy reports	Microscopy/RDT	2155	386	284	N.R.	N.R.	Y	Y
2017	594	Tesfa et al	2018	https://www.ncbi.nlm.nih.gov/pubmed/29625586	2013	2013	Ethiopia	Adi Arkay health centre	13.4492	38.0611	Retrospective analysis of microscopy reports	Microscopy/RDT	3481	554	460	N.R.	N.R.	Y	Y
2017	597	Gebretasadik et al	2018	https://www.ncbi.nlm.nih.gov/pubmed/29361965	2009	2009	Ethiopia	Kombolcha Health Centre	11.0838	39.7377	Retrospective analysis of microscopy reports	Microscopy/RDT	2999	28	15	N.R.	N.R.	Y	Y
2017	597	Gebretasadik et al	2018	https://www.ncbi.nlm.nih.gov/pubmed/29361965	2010	2010	Ethiopia	Kombolcha Health Centre	11.0838	39.7377	Retrospective analysis of microscopy reports	Microscopy/RDT	5568	585	168	N.R.	N.R.	Y	Y
2017	597	Gebretasadik et al	2018	https://www.ncbi.nlm.nih.gov/pubmed/29361965	2011	2011	Ethiopia	Kombolcha Health Centre	11.0838	39.7377	Retrospective analysis of microscopy reports	Microscopy/RDT	3875	166	82	N.R.	N.R.	Y	Y
2017	597	Gebretasadik et al	2018	https://www.ncbi.nlm.nih.gov/pubmed/29361965	2012	2012	Ethiopia	Kombolcha Health Centre	11.0838	39.7377	Retrospective analysis of microscopy reports	Microscopy/RDT	3383	125	122	N.R.	N.R.	Y	Y
2017	597	Gebretasadik et al	2018	https://www.ncbi.nlm.nih.gov/pubmed/29361965	2013	2013	Ethiopia	Kombolcha Health Centre	11.0838	39.7377	Retrospective analysis of microscopy reports	Microscopy/RDT	3031	123	170	N.R.	N.R.	Y	Y
2017	597	Gebretasadik et al	2018	https://www.ncbi.nlm.nih.gov/pubmed/29361965	2014	2014	Ethiopia	Kombolcha Health Centre	11.0838	39.7377	Retrospective analysis of microscopy reports	Microscopy/RDT	3115	156	73	N.R.	N.R.	Y	Y
2017	597	Gebretasadik et al	2018	https://www.ncbi.nlm.nih.gov/pubmed/29361965	2015	2015	Ethiopia	Kombolcha Health Centre	11.0838	39.7377	Retrospective analysis of microscopy reports	Microscopy/RDT	2558	61	69	N.R.	N.R.	Y	Y
2017	597	Gebretasadik et al	2018	https://www.ncbi.nlm.nih.gov/pubmed/29361965	2016	2016	Ethiopia	Kombolcha Health Centre	11.0838	39.7377	Retrospective analysis of microscopy reports	Microscopy/RDT	2963	88	124	N.R.	N.R.	Y	Y
2017	598	Tadesse et al	2018	https://www.ncbi.nlm.nih.gov/pubmed/29304258	2016	2016	Ethiopia	Malaria clinic, Adama city	8.5475	39.2759	Comparison of infectivity of symptomatic patients presenting at clinic vs. asymptomatic (detected in community survey)	Microscopy/RDT	N.R.	11	31	N.R.	N.R.	Y	N
2017	599	Carter et al	2018	https://www.ncbi.nlm.nih.gov/pubmed/29141760	2014	2014	Ethiopia	Jimma town	7.67424	36.836	Investigation of G6PD in malaria patients recruited from passive clinic visits	Microscopy/RDT	86	10	73	N.R.	N.R.	Y	N
2017	599	Carter et al	2018	https://www.ncbi.nlm.nih.gov/pubmed/29141760	2014	2014	Ethiopia	Jimma town	7.67424	36.836	Investigation of G6PD in malaria patients recruited from passive clinic visits	PCR	86	8	76	N.R.	N.R.	Y	N
2017	615	Hamid et al	2018	https://www.ncbi.nlm.nih.gov/pubmed/29548285	2015	2016	Sudan	New Halfa	15.3333	35.5833	Drug efficacy trial recruiting malaria-positive patients with either Pf and Pv	Microscopy/RDT	3420	191	22	N.R.	N.R.	Y	Y
2017	615	Hamid et al	2018	https://www.ncbi.nlm.nih.gov/pubmed/29548285	2015	2016	Sudan	Gezira Slanj	15.8864	32.5278	Drug efficacy trial recruiting malaria-positive patients with either Pf and Pv	Microscopy/RDT	1467	40	56	N.R.	N.R.	Y	Y
2017	638	Boubidi et al	2010	https://www.ncbi.nlm.nih.gov/pmc/articles/PMC2958010/	2003	2003	Algeria	Tinzaouatine	19.9553	2.97219	Local clinical cases reported to clinic	Microscopy/RDT	N.R.	11	1	N.R.	N.R.	Y	N
2017	638	Boubidi et al	2010	https://www.ncbi.nlm.nih.gov/pmc/articles/PMC2958010/	2004	2004	Algeria	Tinzaouatine	19.9553	2.97219	Local clinical cases reported to clinic	Microscopy/RDT	N.R.	1	3	N.R.	N.R.	Y	N
2017	638	Boubidi et al	2010	https://www.ncbi.nlm.nih.gov/pmc/articles/PMC2958010/	2005	2005	Algeria	Tinzaouatine	19.9553	2.97219	Local clinical cases reported to clinic	Microscopy/RDT	N.R.	0	1	N.R.	N.R.	Y	N
2017	639	Hammadi et al	2009	https://www.ncbi.nlm.nih.gov/pubmed/19739417	1980	1980	Algeria	Timmimoun	29.2613	0.238566	Published data, theses and annual malaria services reports providing indigenous malaria case information	Microscopy/RDT	N.R.	N.R.	1	N.R.	2	Y	N
2017	639	Hammadi et al	2009	https://www.ncbi.nlm.nih.gov/pubmed/19739417	1982	1982	Algeria	Timmimoun	29.2613	0.238566	Published data, theses and annual malaria services reports providing indigenous malaria case information	Microscopy/RDT	N.R.	N.R.	2	N.R.	6	Y	N
2017	639	Hammadi et al	2009	https://www.ncbi.nlm.nih.gov/pubmed/19739417	1984	1984	Algeria	Timmimoun	29.2613	0.238566	Published data, theses and annual malaria services reports providing indigenous malaria case information	Microscopy/RDT	N.R.	N.R.	1	N.R.	1	Y	N
2017	639	Hammadi et al	2009	https://www.ncbi.nlm.nih.gov/pubmed/19739417	1984	1984	Algeria	Ain Salah	27.193	2.48684	Published data, theses and annual malaria services reports providing indigenous malaria case information	Microscopy/RDT	N.R.	N.R.	2	N.R.	N.R.	Y	N
2017	639	Hammadi et al	2009	https://www.ncbi.nlm.nih.gov/pubmed/19739417	1986	1986	Algeria	Timmimoun	29.2613	0.238566	Published data, theses and annual malaria services reports providing indigenous malaria case information	Microscopy/RDT	N.R.	N.R.	3	N.R.	1	Y	N
2017	639	Hammadi et al	2009	https://www.ncbi.nlm.nih.gov/pubmed/19739417	1987	1987	Algeria	Timmimoun	29.2613	0.238566	Published data, theses and annual malaria services reports providing indigenous malaria case information	Microscopy/RDT	N.R.	N.R.	3	N.R.	N.R.	Y	N
2017	639	Hammadi et al	2009	https://www.ncbi.nlm.nih.gov/pubmed/19739417	1988	1988	Algeria	Tamanrasset	22.7902	5.52699	Published data, theses and annual malaria services reports providing indigenous malaria case information	Microscopy/RDT	N.R.	N.R.	4	N.R.	N.R.	Y	N
2017	639	Hammadi et al	2009	https://www.ncbi.nlm.nih.gov/pubmed/19739417	1988	1988	Algeria	Iherir	25.4056	8.40949	Published data, theses and annual malaria services reports providing indigenous malaria case information	Microscopy/RDT	N.R.	N.R.	1	N.R.	N.R.	Y	N
2017	639	Hammadi et al	2009	https://www.ncbi.nlm.nih.gov/pubmed/19739417	1990	1990	Algeria	Iherir	25.4056	8.40949	Published data, theses and annual malaria services reports providing indigenous malaria case information	Microscopy/RDT	N.R.	N.R.	29	N.R.	N.R.	Y	N
2017	639	Hammadi et al	2009	https://www.ncbi.nlm.nih.gov/pubmed/19739417	1991	1991	Algeria	Iherir	25.4056	8.40949	Published data, theses and annual malaria services reports providing indigenous malaria case information	Microscopy/RDT	N.R.	N.R.	26	N.R.	N.R.	Y	N
2017	639	Hammadi et al	2009	https://www.ncbi.nlm.nih.gov/pubmed/19739417	1992	1992	Algeria	Iherir	25.4056	8.40949	Published data, theses and annual malaria services reports providing indigenous malaria case information	Microscopy/RDT	N.R.	3	2	N.R.	N.R.	Y	N
2017	639	Hammadi et al	2009	https://www.ncbi.nlm.nih.gov/pubmed/19739417	1993	1993	Algeria	Iherir	25.4056	8.40949	Published data, theses and annual malaria services reports providing indigenous malaria case information	Microscopy/RDT	N.R.	1	2	N.R.	N.R.	Y	N
2017	639	Hammadi et al	2009	https://www.ncbi.nlm.nih.gov/pubmed/19739417	1994	1994	Algeria	Iherir	25.4056	8.40949	Published data, theses and annual malaria services reports providing indigenous malaria case information	Microscopy/RDT	N.R.	N.R.	59	N.R.	N.R.	Y	N
2017	639	Hammadi et al	2009	https://www.ncbi.nlm.nih.gov/pubmed/19739417	1995	1995	Algeria	Iherir	25.4056	8.40949	Published data, theses and annual malaria services reports providing indigenous malaria case information	Microscopy/RDT	N.R.	N.R.	10	N.R.	N.R.	Y	N
2017	639	Hammadi et al	2009	https://www.ncbi.nlm.nih.gov/pubmed/19739417	1996	1996	Algeria	Iherir	25.4056	8.40949	Published data, theses and annual malaria services reports providing indigenous malaria case information	Microscopy/RDT	N.R.	N.R.	23	N.R.	N.R.	Y	N
2017	639	Hammadi et al	2009	https://www.ncbi.nlm.nih.gov/pubmed/19739417	1997	1997	Algeria	Iherir	25.4056	8.40949	Published data, theses and annual malaria services reports providing indigenous malaria case information	Microscopy/RDT	N.R.	N.R.	1	N.R.	N.R.	Y	N
2017	639	Hammadi et al	2009	https://www.ncbi.nlm.nih.gov/pubmed/19739417	1998	1998	Algeria	Iherir	25.4056	8.40949	Published data, theses and annual malaria services reports providing indigenous malaria case information	Microscopy/RDT	N.R.	N.R.	7	N.R.	N.R.	Y	N
2017	639	Hammadi et al	2009	https://www.ncbi.nlm.nih.gov/pubmed/19739417	1999	1999	Algeria	Timmimoun	29.2613	0.238566	Published data, theses and annual malaria services reports providing indigenous malaria case information	Microscopy/RDT	N.R.	11	1	N.R.	N.R.	Y	N
2017	639	Hammadi et al	2009	https://www.ncbi.nlm.nih.gov/pubmed/19739417	2000	2000	Algeria	Iherir	25.4056	8.40949	Published data, theses and annual malaria services reports providing indigenous malaria case information	Microscopy/RDT	N.R.	N.R.	3	N.R.	N.R.	Y	N
2017	639	Hammadi et al	2009	https://www.ncbi.nlm.nih.gov/pubmed/19739417	2000	2000	Algeria	Reggane	25.3664	-1.54029	Published data, theses and annual malaria services reports providing indigenous malaria case information	Microscopy/RDT	N.R.	5	3	N.R.	N.R.	Y	N
2017	639	Hammadi et al	2009	https://www.ncbi.nlm.nih.gov/pubmed/19739417	2000	2000	Algeria	Rouissat	31.9351	5.33254	Published data, theses and annual malaria services reports providing indigenous malaria case information	Microscopy/RDT	N.R.	N.R.	25	N.R.	N.R.	Y	N
2017	639	Hammadi et al	2009	https://www.ncbi.nlm.nih.gov/pubmed/19739417	2001	2001	Algeria	Rouissat	31.9351	5.33254	Published data, theses and annual malaria services reports providing indigenous malaria case information	Microscopy/RDT	N.R.	N.R.	5	N.R.	N.R.	Y	N
2017	639	Hammadi et al	2009	https://www.ncbi.nlm.nih.gov/pubmed/19739417	2001	2001	Algeria	In Amguel	24.5306	3.41117	Published data, theses and annual malaria services reports providing indigenous malaria case information	Microscopy/RDT	N.R.	N.R.	1	N.R.	N.R.	Y	N
2017	639	Hammadi et al	2009	https://www.ncbi.nlm.nih.gov/pubmed/19739417	2002	2002	Algeria	Rouissat	31.9351	5.33254	Published data, theses and annual malaria services reports providing indigenous malaria case information	Microscopy/RDT	N.R.	N.R.	8	N.R.	N.R.	Y	N
2017	639	Hammadi et al	2009	https://www.ncbi.nlm.nih.gov/pubmed/19739417	2003	2003	Algeria	Rouissat	31.9351	5.33254	Published data, theses and annual malaria services reports providing indigenous malaria case information	Microscopy/RDT	N.R.	N.R.	2	N.R.	N.R.	Y	N
2017	640	Institut National de Sante Publique	2013	NA	2012	2012	Algeria	Tinzaouatine	19.9553	2.97219	Autochthonous cases, reported by the national malaria service	Microscopy/RDT	N.R.	44	11	N.R.	N.R.	Y	N
2015	3	Ngassa Mbenda	2014	http://www.ncbi.nlm.nih.gov/pubmed/25084090	NR	NR	Cameroon	Douala	4.048	9.706	Clinic-based survey	PCR	52	50	2	0	0	Y	N
2015	3	Ngassa Mbenda	2014	http://www.ncbi.nlm.nih.gov/pubmed/25084090	NR	NR	Cameroon	Ebolowa	2.919	11.148	Clinic-based survey	PCR	60	59	3	0	0	Y	N
2015	3	Ngassa Mbenda	2014	http://www.ncbi.nlm.nih.gov/pubmed/25084090	NR	NR	Cameroon	Yaounde	3.872	11.518	Clinic-based survey	PCR	29	28	1	0	0	Y	N
2015	3	Ngassa Mbenda	2014	http://www.ncbi.nlm.nih.gov/pubmed/25084090	NR	NR	Cameroon	Bertoua	4.576	13.684	Clinic-based survey	PCR	25	23	2	0	0	Y	N
2015	15	Hailu	2014	http://www.ncbi.nlm.nih.gov/pubmed/24686742	2011	2011	Ethiopia	Felegeselam	11.333	36.45	Clinic-based incidence survey	Microscopy/RDT	398	195	6	0	0	Y	Y
2015	45	Alemu	2013	http://www.ncbi.nlm.nih.gov/pubmed/24073668	2013	2013	Ethiopia	Kola Diba, North Gondar	12.417	37.317	Clinic-based survey	PCR	65	29	14	N.R.	N.R.	Y	Y
2015	45	Alemu	2013	http://www.ncbi.nlm.nih.gov/pubmed/24073668	2013	2013	Ethiopia	Maksegnet, North Gondar	12.383	37.549	Clinic-based survey	PCR	72	32	18	N.R.	N.R.	Y	Y
2015	45	Alemu	2013	http://www.ncbi.nlm.nih.gov/pubmed/24073668	2013	2013	Ethiopia	Enfranze, North Gondar	12.166	37.716	Clinic-based survey	PCR	113	66	31	N.R.	N.R.	Y	Y
2015	45	Alemu	2013	http://www.ncbi.nlm.nih.gov/pubmed/24073668	2013	2013	Ethiopia	Metema, North Gondar	12.967	36.199	Clinic-based survey	PCR	50	28	6	N.R.	N.R.	Y	Y
2015	53	Sleshi	2012	http://www.ncbi.nlm.nih.gov/pubmed/23930476	NR	NR	Ethiopia	Fentale district	9.666	38.882	Prospective clinic-based survey	Microscopy/RDT	260	9	42	0	0	Y	Y
2015	59	Ketema	2013	http://www.ncbi.nlm.nih.gov/pubmed/23834734	2009	2011	Ethiopia	Serbo	7.717	36.983	Clinic-based survey; children <10 yrs	Microscopy/RDT	?	?	1 (not specified)	N.R.	N.R.	Y	N
2015	59	Ketema	2013	http://www.ncbi.nlm.nih.gov/pubmed/23834734	2009	2011	Ethiopia	Halaba Kulito	7.312	38.089	Clinic-based survey; children <10 yrs	Microscopy/RDT	?	?	1 (not specified)	N.R.	N.R.	Y	N
2015	61	Woyessa	2013	http://www.ncbi.nlm.nih.gov/pubmed/23805822	2008	2009	Ethiopia	Butajira (Addis-Hosaena highway; 50km W of Ziway, near Ziway lake)	8.11723	38.3658	Prospective household- and clinic-based survey for febrile cases	Microscopy/RDT	2394	98	386	0	0	Y	N
2015	63	Hwang	2013	http://www.ncbi.nlm.nih.gov/pubmed/23717423	2009	2009	Ethiopia	Bishoftu	9.1	37.25	Clinic-based survey for randomized controlled trial	Microscopy/RDT	2764	75	380	N.R.	N.R.	Y	Y
2015	63	Hwang	2013	http://www.ncbi.nlm.nih.gov/pubmed/23717423	2009	2009	Ethiopia	Bulbula	9.216	38.499	Clinic-based survey for randomized controlled trial	Microscopy/RDT	1662	218	292	N.R.	N.R.	Y	Y
2015	68	Abdallah	2013	http://www.ncbi.nlm.nih.gov/pubmed/23634728	2011	2012	Sudan	Kassala	15.47	36.36	Hospital-based longitudinal	Microscopy/RDT	139	113	26	N.R.	N.R.	Y	N
2015	69	Auma	2013	http://www.ncbi.nlm.nih.gov/pubmed/23634654	2012	2012	Uganda	Mbarara Regional Referral Hospital	-0.606	30.648	Hospitalised sepsis patients	PCR	216	6	2	N.R.	N.R.	Y	N
2015	73	Woldearegai	2013	http://www.ncbi.nlm.nih.gov/pubmed/23584375	2009	2009	Ethiopia	Harar	9.305	42.132	Clinic-based	PCR	1304	24	74	0	0	Y	N
2015	73	Woldearegai	2013	http://www.ncbi.nlm.nih.gov/pubmed/23584375	2009	2009	Ethiopia	Jimma	7.678	36.838	Clinic-based	PCR	627	70	37	0	0	Y	N
2015	93	Baltzell	2013	http://www.ncbi.nlm.nih.gov/pubmed/23249688	2010	2010	Tanzania, United Republic of	Zanzibar (districts North A and Micheweni)	-4.988	39.772	Clinic-based survey	PCR	594	8	1	N.R.	N.R.	Y	N
2015	97	Bernabeu	2012	http://www.ncbi.nlm.nih.gov/pubmed/23217064	NR	NR	Mali	Gao	16.273	-0.051	Clinic-based microscopy validation of Pv+ slides	PCR	7	7	5	N.R.	N.R.	Y	N
2015	97	Bernabeu	2012	http://www.ncbi.nlm.nih.gov/pubmed/23217064	NR	NR	Mali	Goundam	16.419	-3.672	Clinic-based microscopy validation of Pv+ slides	PCR	3	3	3	N.R.	N.R.	Y	N
2015	97	Bernabeu	2012	http://www.ncbi.nlm.nih.gov/pubmed/23217064	NR	NR	Mali	Tombouctou	16.775	-3.008	Clinic-based microscopy validation of Pv+ slides	PCR	9	4	7	N.R.	N.R.	Y	N
2015	107	Degarege	2012	http://www.ncbi.nlm.nih.gov/pubmed/23136960	2010	2011	Ethiopia	Dore Bafeno, Sidama Zone	7.05	38.88	Cross-sectional of febrile patients	Microscopy/RDT	1065	152	168	N.R.	N.R.	Y	Y
2015	113	Alemu	2012	http://www.ncbi.nlm.nih.gov/pubmed/23043920	2011	2011	Ethiopia	Azzezo, Gondar	12.548	37.426	Hospital-based prospective	Microscopy/RDT	384	11	35	N.R.	N.R.	Y	Y
2015	121	Alemu	2012	http://www.ncbi.nlm.nih.gov/pubmed/22892288	2002	2011	Ethiopia	Kola Diba, North Gondar	12.417	37.317	Retrospective analysis of health centre data	Microscopy/RDT	59208	17605	5868	N.R.	N.R.	Y	Y
2015	128	Mahgoub	2012	http://www.ncbi.nlm.nih.gov/pubmed/22846165	2009	2011	Ethiopia	New Halfa	15.3	35.63	Clinic-based survey	Microscopy/RDT	N.R.	N.R.	18	N.R.	N.R.	Y	N
2015	131	Loha	2012	http://www.ncbi.nlm.nih.gov/pubmed/22826493	2009	2011	Ethiopia	Chano Mille Kebele	6.11	37.6	Prospective ACD and PCD	Microscopy/RDT	2573	317	307	N.R.	N.R.	Y	Y
2015	132	Eshetu	2012	http://www.ncbi.nlm.nih.gov/pubmed/22824059	2008	2009	Ethiopia	Agaro	7.851	36.65	Clinic-based prospective	Microscopy/RDT	3325	558	433	N.R.	N.R.	Y	Y
2015	132	Eshetu	2012	http://www.ncbi.nlm.nih.gov/pubmed/22824059	2008	2009	Ethiopia	Jimma	7.678	36.838	Clinic-based prospective	Microscopy/RDT	4781	620	372	N.R.	N.R.	Y	Y
2015	132	Eshetu	2012	http://www.ncbi.nlm.nih.gov/pubmed/22824059	2008	2009	Ethiopia	Serbo	7.717	36.983	Clinic-based prospective	Microscopy/RDT	2475	339	964	N.R.	N.R.	Y	Y
2015	132	Eshetu	2012	http://www.ncbi.nlm.nih.gov/pubmed/22824059	2008	2009	Ethiopia	Asendabo	7.883	35.416	Clinic-based prospective	Microscopy/RDT	7403	1800	1655	N.R.	N.R.	Y	Y
2015	135	Santana-Morales	2012	http://www.ncbi.nlm.nih.gov/pubmed/22694993	2010	2010	Ethiopia	Gambo hospital, West Arsi province	7.30589	38.8153	Clinic-based PR survey	PCR	417	9	21	N.R.	N.R.	Y	Y
2015	143	Endeshaw	2012	http://www.ncbi.nlm.nih.gov/pubmed/22536317	2007	2007	Ethiopia	Shinifa	12.617	36.12	Clinic-based prospective	Microscopy/RDT	200	95	16	N.R.	N.R.	Y	Y
2015	143	Endeshaw	2012	http://www.ncbi.nlm.nih.gov/pubmed/22536317	2007	2007	Ethiopia	Ambessame	11.718	37.633	Clinic-based prospective	Microscopy/RDT	200	67	36	N.R.	N.R.	Y	Y
2015	143	Endeshaw	2012	http://www.ncbi.nlm.nih.gov/pubmed/22536317	2007	2007	Ethiopia	Kola Diba	12.417	37.317	Clinic-based prospective	Microscopy/RDT	200	62	8	N.R.	N.R.	Y	Y
2015	143	Endeshaw	2012	http://www.ncbi.nlm.nih.gov/pubmed/22536317	2007	2007	Ethiopia	Kokit	12.916	36.216	Clinic-based prospective	Microscopy/RDT	200	47	5	N.R.	N.R.	Y	Y
2015	143	Endeshaw	2012	http://www.ncbi.nlm.nih.gov/pubmed/22536317	2007	2007	Ethiopia	Woreta	11.916	37.699	Clinic-based prospective	Microscopy/RDT	200	24	10	N.R.	N.R.	Y	Y
2015	143	Endeshaw	2012	http://www.ncbi.nlm.nih.gov/pubmed/22536317	2007	2007	Ethiopia	Deligi	12.201	37.05	Clinic-based prospective	Microscopy/RDT	198	16	11	N.R.	N.R.	Y	Y
2015	143	Endeshaw	2012	http://www.ncbi.nlm.nih.gov/pubmed/22536317	2007	2007	Ethiopia	Alember	11.56	37.576	Clinic-based prospective	Microscopy/RDT	200	20	6	N.R.	N.R.	Y	Y
2015	143	Endeshaw	2012	http://www.ncbi.nlm.nih.gov/pubmed/22536317	2007	2007	Ethiopia	Yejube	10.152	37.742	Clinic-based prospective	Microscopy/RDT	200	6	16	N.R.	N.R.	Y	Y
2015	143	Endeshaw	2012	http://www.ncbi.nlm.nih.gov/pubmed/22536317	2007	2007	Ethiopia	Meretu Lemariam	10.833	38.267	Clinic-based prospective	Microscopy/RDT	199	16	5	N.R.	N.R.	Y	Y
2015	143	Endeshaw	2012	http://www.ncbi.nlm.nih.gov/pubmed/22536317	2007	2007	Ethiopia	Jiga	10.669	37.376	Clinic-based prospective	Microscopy/RDT	200	5	2	N.R.	N.R.	Y	Y
2015	166	Mint Lekweiry	2012	http://www.ncbi.nlm.nih.gov/pubmed/22086859	2007	2009	Mauritania	Nouakchott	18.084	-15.979	Clinic-based survey	PCR	439	1	111	0	0	Y	N
2015	168	Wurtz	2011	http://www.ncbi.nlm.nih.gov/pubmed/22050867	2007	2009	Mauritania	Nouakchott	18.085	-15.979	Clinic-based survey	PCR	277	N.R.	110	N.R.	N.R.	Y	N
2015	171	Lekweiry	2011	http://www.ncbi.nlm.nih.gov/pubmed/22019287	2009	2010	Mauritania	Nouakchott	18.084	-15.979	Clinic-based survey (children)	PCR	301	3	102	0	0	Y	Y
2015	184	Mula	2011	http://www.ncbi.nlm.nih.gov/pubmed/21810256	2007	2009	Ethiopia	Gambo hospital, West Arsi province	7.30589	38.8153	Clinic-based survey (not continuous over survey period)	PCR	1147	76	57	2	0	Y	N
2015	189	Reller	2011	http://www.ncbi.nlm.nih.gov/pubmed/21775542	NR	NR	Tanzania, United Republic of	Kongwa District	-5.95847	36.5163	Uncertain	PCR	?	42	7	N.R.	N.R.	Y	N
2015	200	Dhorda	2011	http://www.ncbi.nlm.nih.gov/pubmed/21603649	2006	2009	Uganda	Mbarara	-0.606	30.648	Pregnant women (part of longitudinal study)	PCR	?	?	3	N.R.	N.R.	Y	N
2015	211	Ketema	2011	http://www.ncbi.nlm.nih.gov/pubmed/21453465	2009	2009	Ethiopia	Halaba Kulito	7.312	38.089	Clinic-based survey	Microscopy/RDT	311	79	119	N.R.	N.R.	Y	Y
2015	215	Alemu	2011	http://www.ncbi.nlm.nih.gov/pubmed/21366906	2000	2009	Ethiopia	Jimma	7.678	36.838	Retrospective analysis of cases	Microscopy/RDT	37862	19825	17625	N.R.	N.R.	Y	Y
2015	222	Yohannes	2011	http://www.ncbi.nlm.nih.gov/pubmed/21212216	2004	2005	Ethiopia	Debre Zeit	8.745	38.988	Clinic-based (drug-efficacy)	Microscopy/RDT	80	N.R.	80	N.R.	N.R.	Y	N
2015	222	Yohannes	2011	http://www.ncbi.nlm.nih.gov/pubmed/21212216	2004	2005	Ethiopia	Nazareth	8.541	39.271	Clinic-based (drug-efficacy)	Microscopy/RDT	79	N.R.	79	N.R.	N.R.	Y	N
2015	231	Ashton	2010	http://www.ncbi.nlm.nih.gov/pubmed/20979601	2009	2009	Ethiopia	Jimma area (Serbo, Dimtu, Asendabo)	7.747	37.166	Clinic-based prospective	Microscopy/RDT	2383	297	246	N.R.	N.R.	Y	Y
2015	232	Osman	2010	http://www.ncbi.nlm.nih.gov/pubmed/20973878	NR	NR	Sudan	Kassala	15.458	36.39	Prospective clinic-based survey	Microscopy/RDT	203	27	3	7	0	Y	Y
2015	271	Kibret	2010	http://www.ncbi.nlm.nih.gov/pubmed/19917039	2005	2006	Ethiopia	Ziway	7.931	38.709	PR survey	Microscopy/RDT	2435	316	111	N.R.	N.R.	Y	N
2015	273	Yeshiwondim	2010	http://www.ncbi.nlm.nih.gov/pubmed/19835832	2003	2003	Ethiopia	Debre Zeit	8.745	38.988	Clinic-based (drug-efficacy)	Microscopy/RDT	145	N.R.	145	N.R.	N.R.	Y	N
2015	273	Yeshiwondim	2010	http://www.ncbi.nlm.nih.gov/pubmed/19835832	2003	2003	Ethiopia	Nazareth	8.541	39.271	Clinic-based (drug-efficacy)	Microscopy/RDT	145	N.R.	145	N.R.	N.R.	Y	N
2015	278	Demissie	2009	http://www.ncbi.nlm.nih.gov/pubmed/19743795	NR	NR	Ethiopia	Asendabo	7.883	35.416	Cross-sectional of febrile patients	Microscopy/RDT	370	77	43	N.R.	N.R.	Y	Y
2015	283	Ketema	2009	http://www.ncbi.nlm.nih.gov/pubmed/19642976	2007	2008	Ethiopia	Serbo	7.717	36.983	Clinic-based survey	Microscopy/RDT	2165	510	182	N.R.	N.R.	Y	Y
2015	294	Sharew	2009	http://www.ncbi.nlm.nih.gov/pubmed/19482001	2008	2008	Ethiopia	Wondo-Genet area	7.017	38.583	Prospective clinic-based survey	Microscopy/RDT	668	168	156	0	0	Y	Y
2015	296	Lekweiry	2009	http://www.ncbi.nlm.nih.gov/pubmed/19416545	2007	2007	Mauritania	Nouakchott	18.084	-15.979	Clinic-based survey	Microscopy/RDT	237	1	43	15	0	Y	Y
2015	298	Animut	2009	http://www.ncbi.nlm.nih.gov/pubmed/19305049	2006	2006	Ethiopia	Dembecha	10.55	37.483	Clinic-based prospective	Microscopy/RDT	125	43	31	N.R.	N.R.	Y	Y
2015	298	Animut	2009	http://www.ncbi.nlm.nih.gov/pubmed/19305049	2006	2006	Ethiopia	Finoteselam	10.69	37.266	Clinic-based prospective	Microscopy/RDT	192	88	39	N.R.	N.R.	Y	Y
2015	298	Animut	2009	http://www.ncbi.nlm.nih.gov/pubmed/19305049	2006	2006	Ethiopia	Jiga	10.668	37.376	Clinic-based prospective	Microscopy/RDT	171	88	27	N.R.	N.R.	Y	Y
2015	298	Animut	2009	http://www.ncbi.nlm.nih.gov/pubmed/19305049	2006	2006	Ethiopia	Quarit	10.9789	37.5128	Clinic-based prospective	Microscopy/RDT	165	90	53	N.R.	N.R.	Y	Y
2015	300	Nigussie (abstract only)	2008	http://www.ncbi.nlm.nih.gov/pubmed/19271402	NR	NR	Ethiopia	Bussa, Wondo-Genet area	5.751	37.432	Clinic-based survey	Microscopy/RDT	N.R.	N.R.	1 (not specified)	N.R.	N.R.	Y	N
2015	300	Nigussie (abstract only)	2008	http://www.ncbi.nlm.nih.gov/pubmed/19271402	NR	NR	Ethiopia	Kella, Wondo-Genet area	6.083	38.032	Clinic-based survey	Microscopy/RDT	N.R.	N.R.	1 (not specified)	N.R.	N.R.	Y	N
2015	309	Karunamoorthi	2009	http://www.ncbi.nlm.nih.gov/pubmed/20701879	2007	2008	Ethiopia	Serbo	7.717	36.983	Clinic-based retrospective	Microscopy/RDT	6863	1946	1052	N.R.	N.R.	Y	Y
2015	315	Teka	2008	http://www.ncbi.nlm.nih.gov/pubmed/18959774	2006	2006	Ethiopia	Debre Zeit	8.745	38.988	Prospective clinic-based survey	Microscopy/RDT	2422	N.R.	87	N.R.	N.R.	Y	N
2015	352	Lautze	2007	http://www.ncbi.nlm.nih.gov/pubmed/17697093	1994	2002	Ethiopia	Koka region (3 clinics)	8.435	39.03	Clinic-based retrospective	Microscopy/RDT	19352	11528	7784	N.R.	N.R.	Y	Y
2015	374	Ryan	2006	http://www.ncbi.nlm.nih.gov/pubmed/17038676	1999	2000	Kenya	Nyanza Provincial General Hospital	-0.089136	34.772	Case control study	Microscopy/RDT	N.R.	33	12	7	3	Y	N
2015	378	Schunk	2006	http://www.ncbi.nlm.nih.gov/pubmed/16817953	2004	2004	Ethiopia	Dilla	6.411	38.314	Clinic-based survey	Microscopy/RDT	100	69	31	N.R.	N.R.	Y	N
2015	391	Himeidan	2005	http://www.ncbi.nlm.nih.gov/pubmed/16602473	NR	NR	Sudan	New Halfa (Heielmasakine and Dibaira)	15.3	35.63	Monthly PR survey slides	Microscopy/RDT	1539	94	3	2	0	Y	N
2015	395	Kassa	2006	http://www.ncbi.nlm.nih.gov/pubmed/16522780	2002	2003	Ethiopia	Wonji	8.45	39.282	Clinic-based survey	Microscopy/RDT	158	82	79	N.R.	N.R.	Y	N
2015	412	Ramos	2005	http://www.ncbi.nlm.nih.gov/pubmed/15996444	1998	2003	Ethiopia	Shashemane	7.198	38.591	Clinic-based survey	Microscopy/RDT	3615	1908	1931	0	0	Y	N
2015	463	Ohanu	2003	http://www.ncbi.nlm.nih.gov/pubmed/14696952	1997	1998	Nigeria	Enugu	6.451	7.491	Clinic-based survey	Microscopy/RDT	270	36	1	N.R.	N.R.	Y	Y
2015	487	Cortes	2003	http://www.ncbi.nlm.nih.gov/pubmed/12667147	1996	1996	Mauritania	Nouakchott	18.084	-15.979	Clinic-based prospective	Microscopy/RDT	416	47	28	N.R.	N.R.	Y	Y
2015	564	Ghebreyesus	1999	http://www.ncbi.nlm.nih.gov/pubmed/10480820	1997	1997	Ethiopia	Tigray region	13.8	38.4563	Community-based incidence survey in relation to dams	Microscopy/RDT	183	110	76	N.R.	N.R.	Y	N
2015	578	Rubio	1999	http://www.ncbi.nlm.nih.gov/pubmed/10072133	1996	1996	Equatorial Guinea	Malabo	3.753	8.778	Case study (hospital)	PCR	2	N.R.	2	N.R.	N.R.	Y	N
2015	602	Seboxa	1997	http://www.ncbi.nlm.nih.gov/pubmed/9557422	1993	1994	Ethiopia	Humera	14.277	36.657	Prospective clinic-based survey	Microscopy/RDT	?	1 (not specified)	1 (not specified)	N.R.	N.R.	Y	N
2015	628	Tulu	1996	http://www.ncbi.nlm.nih.gov/pubmed/8944273	1993	1994	Ethiopia	Debre Zeit	8.745	38.988	NR	Microscopy/RDT	N.R.	142	459	N.R.	N.R.	Y	N
2015	1281	Snounou	1998	http://www.ncbi.nlm.nih.gov/pubmed/9698266	1994	1994	Sao Tome e Principe	Island Sao Tome	0.24105	6.6096	Prospective clinic-based survey	PCR	204	119	4	0	3	Y	Y
2015	1498	Migot	1993	http://www.ncbi.nlm.nih.gov/pubmed/7683178	1991	1991	Madagascar	Manarintsoa	-18.967	47.267	Clinic-based survey	Microscopy/RDT	139	13	2	0	0	Y	Y
2015	1503	Rabarijaona	2009	http://www.ncbi.nlm.nih.gov/pubmed/19660116	1996	2005	Madagascar	Saharevo (12km from Moramanga)	-18.948	48.222	Retrospective longitudinal clinic-based study	Microscopy/RDT	2794	1245	24	2	8	Y	Y
2015	1504	Rabarijaona	2006	http://www.ncbi.nlm.nih.gov/pubmed/16573843	2003	2003	Madagascar	Antananarivo	-18.913	47.527	Clinic-based survey	Microscopy/RDT	1510	21	4	1	0	Y	Y
2015	1505	Mekonnen	2014	http://www.ncbi.nlm.nih.gov/pubmed/24502664	2011	2011	Ethiopia	Southern (Omo Nada, Bala Wajo, Arba Mirch)	5.953	37.53	Clinic-based survey	PCR	314	151	178	0	4	Y	N
2015	1512	Ferede	2013	http://www.ncbi.nlm.nih.gov/pubmed/24455415	2006	2012	Ethiopia	Metema	12.967	36.199	Retrospective clinic-based survey	Microscopy/RDT	55833	8634	884	0	0	Y	Y
2015	1513	Deressa	2014	http://www.ncbi.nlm.nih.gov/pubmed/24678612	2008	2008	Ethiopia	Halaba district	7.103	38.162	Community-based PR survey	Microscopy/RDT	5222	61	36	0	0	Y	N
2015	1527	Mekonnen	2014	http://www.ncbi.nlm.nih.gov/pubmed/24964730	2011	2011	Ethiopia	Southern (Omo Nada, Bala Wajo, Arba Mirch)	5.953	37.53	Clinic-based survey	Microscopy/RDT	1416	170	159	0	0	Y	Y
2015	1527	Mekonnen	2014	http://www.ncbi.nlm.nih.gov/pubmed/24964730	2009	2009	Ethiopia	Eastern (Harar referral hospital)	9.305	42.132	Clinic-based survey	Microscopy/RDT	1304	25	56	0	0	Y	Y
2015	1528	Manarivo Rabezanahary	2010	http://www.ncbi.nlm.nih.gov/pubmed/20525547	2005	2008	Madagascar	Antananarivo	-18.913	47.527	Retrospective hospital records	Microscopy/RDT	1411	52	4	1	2	Y	Y
2015	1529	Lemma	2011	http://www.ncbi.nlm.nih.gov/pubmed/21303500	2007	2007	Ethiopia	Tigray region	13.8	38.4563	Clinic-based survey	Microscopy/RDT	2422	453	208	0	0	Y	Y
2015	1533	Barnadas	2008	http://www.ncbi.nlm.nih.gov/pubmed/18302746	2006	2007	Madagascar	Maevatanana	-16.948	46.827	Prospective clinic-based	Microscopy/RDT	N.R.	N.R.	22	N.R.	N.R.	Y	N
2015	1533	Barnadas	2008	http://www.ncbi.nlm.nih.gov/pubmed/18302746	2006	2007	Madagascar	Moramanga/Saharevo	-18.947	48.222	Prospective clinic-based	Microscopy/RDT	N.R.	N.R.	5	N.R.	N.R.	Y	N
2015	1533	Barnadas	2008	http://www.ncbi.nlm.nih.gov/pubmed/18302746	2006	2007	Madagascar	Tsiroanomandidy	-18.771	46.047	Prospective clinic-based	Microscopy/RDT	N.R.	N.R.	59	N.R.	N.R.	Y	N
2015	1533	Barnadas	2008	http://www.ncbi.nlm.nih.gov/pubmed/18302746	2006	2007	Madagascar	Miandrivazo	-19.529	45.454	Prospective clinic-based	Microscopy/RDT	N.R.	N.R.	60	N.R.	N.R.	Y	N
2015	1533	Barnadas	2008	http://www.ncbi.nlm.nih.gov/pubmed/18302746	2006	2007	Madagascar	Ihosy	-22.401	46.121	Prospective clinic-based	Microscopy/RDT	N.R.	N.R.	1	N.R.	N.R.	Y	N
2015	1533	Barnadas	2008	http://www.ncbi.nlm.nih.gov/pubmed/18302746	2006	2007	Madagascar	Ejeda	-24.339	44.522	Prospective clinic-based	Microscopy/RDT	N.R.	N.R.	11	N.R.	N.R.	Y	N
2015	1535	Andrianaranjaka	2013	http://www.ncbi.nlm.nih.gov/pubmed/23721298	2010	2010	Madagascar	Boriziny (Port Berger)	-15.565	47.668	Case report	PCR	1	N.R.	1	N.R.	N.R.	Y	N
2015	1547	Clark	2010	http://www.ncbi.nlm.nih.gov/pubmed/20689585	2004	2008	Uganda	Mulago III parish, Kampala	0.351	32.583	Drug trial cohort	PCR	1464	1377	7	13	67	Y	Y
2015	1549	Boisier	2002	http://www.ncbi.nlm.nih.gov/pubmed/12389936	1993	1996	Madagascar	Ankazobe	-18.316	47.118	Cohort study (ACD-PCD)	Microscopy/RDT	1	1	1	1	1	Y	N
2015	1550	Giha	2000	http://www.ncbi.nlm.nih.gov/pubmed/11198648	1993	1996	Sudan	Daraweesh	13.933	35.498	Cohort longitudinal	Microscopy/RDT	442	436	3	0	3	Y	N
2015	1552	Lo	2015	http://www.ncbi.nlm.nih.gov/pubmed/25884875	2013	2013	Ethiopia	Bure	11.072	37.0335	Clinic-based survey	PCR	61	26	38	N.R.	N.R.	Y	Y
2015	1552	Lo	2015	http://www.ncbi.nlm.nih.gov/pubmed/25884875	2013	2013	Ethiopia	Halaba	6.8555	37.5856	Clinic-based survey	PCR	86	5	15	N.R.	N.R.	Y	Y
2015	1552	Lo	2015	http://www.ncbi.nlm.nih.gov/pubmed/25884875	2013	2013	Ethiopia	Jimma	7.678	36.838	Clinic-based survey	PCR	125	31	105	N.R.	N.R.	Y	Y
2015	1552	Lo	2015	http://www.ncbi.nlm.nih.gov/pubmed/25884875	2013	2013	Ethiopia	Mankush	11.207	35.132	Clinic-based survey	PCR	50	35	9	N.R.	N.R.	Y	Y
2015	1552	Lo	2015	http://www.ncbi.nlm.nih.gov/pubmed/25884875	2013	2013	Ethiopia	Metehara	8.9215	39.9171	Clinic-based survey	PCR	53	37	19	N.R.	N.R.	Y	Y
2015	1552	Lo	2015	http://www.ncbi.nlm.nih.gov/pubmed/25884875	2013	2013	Ethiopia	Shewa Robit	10.0218	39.8995	Clinic-based survey	PCR	41	33	11	N.R.	N.R.	Y	Y
2015	2160	Gasasira	2010	http://www.ncbi.nlm.nih.gov/pubmed/20573194	2006	2008	Uganda	Kampala	0.323	32.574	HIV drug trial (used data from uninfected only as not receiving drug)	PCR	491	451	3	14	23	Y	N
