# Supplementary material for: Growing evidence of Plasmodium vivax across malaria-endemic Africa
Source: PLoS Negl Trop Dis. 2019 Jan 31;13(1):e0007140. doi: 10.1371/journal.pntd.0007140 (PMC6372205; doi:10.1371/journal.pntd.0007140)
Supplement: S3 Table — NR: not reported. (XLSX) [file pntd.0007140.s012.xlsx]

## Sheet: Table_S3_vectors
Search year	Reference ID	Author	Publication year	URL	Year start	Year end	Country	Site	Latitude	Longitude	Anopheles species	Parasite diagnosis	Trapping	Count	Pf+	Pv+	Included in evidence weighting
2017	123	Lekweiry et al	2016	https://www.ncbi.nlm.nih.gov/pubmed/27151152	2009	2010	Mauritania	Nouakchott	18.082	-15.966	Anopheles gambiae (s.l.)	ELISA CSP Pf2A10-01 & Pv VK210	Indoor resting using pyrethrum spray catch (PSC)	186	0	3	Y
2017	527	Zohdy	2016	https://www.ncbi.nlm.nih.gov/pubmed/26944051	2013	2013	Madagascar	Manokoakora agricultural site	-21.2882	47.5461	funestus	csELISA	CDC light traps	61	N.R.	1	Y
2017	527	Zohdy	2016	https://www.ncbi.nlm.nih.gov/pubmed/26944051	2013	2013	Madagascar	Manokoakora village site	-21.2867	47.5433	gambiae	csELISA	CDC light traps	106	N.R.	1	Y
2017	527	Zohdy	2016	https://www.ncbi.nlm.nih.gov/pubmed/26944051	2013	2013	Madagascar	Bevohazo village site	-21.2103	47.4983	gambiae	csELISA	CDC light traps	27	N.R.	1	Y
2017	532	Nepomichene	2015	https://www.ncbi.nlm.nih.gov/pubmed/26620552	2013	2013	Madagascar	Andranovelona II	-18.3903	47.0167	coustani	ELISA CSP + PCR	Resting in stables	21	N.R.	2	Y
2017	532	Nepomichene	2015	https://www.ncbi.nlm.nih.gov/pubmed/26620552	2013	2013	Madagascar	Andranovelona II	-18.3903	47.0167	mascarensis	ELISA CSP + PCR	Resting in stables	531	N.R.	1	Y
2017	596	Getawen et al	2018	https://www.ncbi.nlm.nih.gov/pubmed/29452110	2016	2016	Ethiopia	2 sub-villages in Arba Minch town	6.0267	37.556	arabiensis	ELISA CSP Pf2A10-01 & Pv VK210	Control houses: CDC light trap	372	10	2	Y
2017	596	Getawen et al	2018	https://www.ncbi.nlm.nih.gov/pubmed/29452110	2016	2016	Ethiopia	2 sub-villages in Arba Minch town	6.0267	37.556	arabiensis	ELISA CSP Pf2A10-01 & Pv VK210	Intervention houses: CDC light trap	190	3	1	Y
2015	55	Massebo	2013	http://www.ncbi.nlm.nih.gov/pubmed/23878184	2009	2010	Ethiopia	Chano	6.107	37.61	arabiensis	ELISA	CDC light trap , PSC , Artificial pit shelter	3676	11	3	Y
2015	80	Animut	2013	http://www.ncbi.nlm.nih.gov/pubmed/24886496	2008	2010	Ethiopia	Hobe	8.27	38.533	arabiensis	ELISA	CDC light trap , PSC from indoors and artificial pit traps from outdoors	716	2	12	Y
2015	80	Animut	2013	http://www.ncbi.nlm.nih.gov/pubmed/24886496	2008	2010	Ethiopia	Dirama	8.1836	38.4561	arabiensis	ELISA	CDC light trap , PSC from indoors and artificial pit traps from outdoors	98	0	2	Y
2015	80	Animut	2013	http://www.ncbi.nlm.nih.gov/pubmed/24886496	2008	2010	Ethiopia	Hobe	8.27	38.533	pharoensis	ELISA	CDC light trap , PSC from indoors and artificial pit traps from outdoors	73	0	2	Y
2015	193	Mendes	2011	http://www.ncbi.nlm.nih.gov/pubmed/21713024	2005	2005	Equatorial Guinea	Miyobo & Ngonamanga	1.95	9.98334	Unidentified Anopheles	Nested PCR & PvCSP genotyping	Indoor resting	819	195	24	Y
2015	368	Tirados	2006	http://www.ncbi.nlm.nih.gov/pubmed/17199754	2003	2004	Ethiopia	Konso district	5.34257	37.3579	arabiensis	ELISA	indoor & outdoor resting	6810	18	34	Y
2015	374	Ryan	2006	http://www.ncbi.nlm.nih.gov/pubmed/17038676	1999	2000	Kenya	Miwani	-0.05	34.9667	funestus	ELISA	HRI, Light trap (not specified re indoor/outdoor), Human Landing	2108	56	18	Y
2015	374	Ryan	2006	http://www.ncbi.nlm.nih.gov/pubmed/17038676	1999	2000	Kenya	Kamonye	-0.084	34.513	funestus	ELISA	HRI, Light trap (not specified re indoor/outdoor), Human Landing	298	37	1	Y
2015	374	Ryan	2006	http://www.ncbi.nlm.nih.gov/pubmed/17038676	1999	2000	Kenya	Kamonye	-0.084	34.513	gambiae ss	ELISA	HRI, Light trap (not specified re indoor/outdoor), Human Landing	876	113	4	Y
2015	374	Ryan	2006	http://www.ncbi.nlm.nih.gov/pubmed/17038676	1999	2000	Kenya	Kombewa	-0.11002	34.5255	Unidentified Anopheles	ELISA	HRI, Light trap (not specified re indoor/outdoor), Human Landing	406	41	9	Y
2015	406	Taye	2006	http://www.ncbi.nlm.nih.gov/pubmed/16171769	2001	2002	Ethiopia	Sille	5.88333	37.4833	arabiensis	ELISA	MBI, MBO	796	4	14	Y
2015	1270	Robert	2006	http://www.ncbi.nlm.nih.gov/pubmed/16842796	2002	2004	Madagascar	Analamiranga village	-19.3833	46.2167	funestus	ELISA	Human Landing - Indoor and Outdoor	6830	5	4	Y
2015	1497	Fontenille	1990	http://www.ncbi.nlm.nih.gov/pubmed/2202220	1988	1990	Madagascar	Manarintsoa	-18.967	47.267	arabiensis	ELISA	Pit shelter	N.R.	1	1	Y
2015	1546	Nigatu	1994	https://dl.vecnet.org/citations/8g84mr86v	1990	1990	Ethiopia	Finkio town	8.268	34.599	pharoensis	ELISA	Indoor resting	424	0	2	Y
2015	1554	Lekweiry	2011	http://www.documentation.ird.fr/hor/fdi:010054071	2009	2010	Mauritania	Nouakchott	18.085	-15.98	arabiensis	ELISA and nested PCR confirmed	Indoor resting	186	N.R.	3	Y
