# Supplementary material for: Growing evidence of Plasmodium vivax across malaria-endemic Africa
Source: PLoS Negl Trop Dis. 2019 Jan 31;13(1):e0007140. doi: 10.1371/journal.pntd.0007140 (PMC6372205; doi:10.1371/journal.pntd.0007140)
Supplement: S5 Table — NR: not reported. (XLSX) [file pntd.0007140.s014.xlsx]

## Sheet: Table_S5_Duffynegativity
Reference_ID	Authors	Publication_year	Country Name	Symptomatic	Sample classification	Duffy_assay	Pv_assay	Total number diagnosed Pv-Fy-	Total number diagnosed Pv-Fy+	P. vivax diagnosis (Total Pv+)	Total number with Duffy Negative phenotype (Fy-)	Total number diagnosed Pv+Fy-	Total_tested_Pv_and_Duffy	Total number diagnosed Pv+Fy+	Lat	Long	Site Name	URL
1	Mendes et al	2015	Angola	None	Community Study	PCR (-33 T>C)	PCR (18S rRNA)	N.R.	N.R.	7	7	7	7	0	-10.411	13.8855	Various	http://www.ncbi.nlm.nih.gov/pubmed/21713024
1	Mendes et al	2015	Equatorial Guinea	None	Community Study	PCR (-33 T>C)	PCR (18S rRNA)	N.R.	N.R.	8	8	8	8	0	1.75	10.1667	Miyobo	http://www.ncbi.nlm.nih.gov/pubmed/21713024
2	Fru-Cho et al	2014	Cameroon	None	Community Study	PCR (-33 T>C)	Microscopy & PCR (18s rRNA)	N.R.	N.R.	13	6	6	13	6	4.142	9.3061	Bolifamba	http://www.ncbi.nlm.nih.gov/pubmed/24886496
3	Ngassa Mbenda et al	2014	Cameroon	All	Clinic-based study	PCR (-33 T>C)	PCR (18s rRNA; Pvmdr1; Pvcsp)	N.R.	N.R.	2	2	2	2	0	4.576	13.684	Bertoua	http://www.ncbi.nlm.nih.gov/pubmed/25084090
3	Ngassa Mbenda et al	2014	Cameroon	All	Clinic-based study	PCR (-33 T>C)	PCR (18s rRNA; Pvmdr1; Pvcsp)	N.R.	N.R.	2	2	2	2	0	4.048	9.706	Douala	http://www.ncbi.nlm.nih.gov/pubmed/25084090
3	Ngassa Mbenda et al	2014	Cameroon	All	Clinic-based study	PCR (-33 T>C)	PCR (18s rRNA; Pvmdr1; Pvcsp)	N.R.	N.R.	3	3	3	3	0	2.919	11.148	Ebolowa	http://www.ncbi.nlm.nih.gov/pubmed/25084090
3	Ngassa Mbenda et al	2014	Cameroon	All	Clinic-based study	N.R.	N.R.	N.R.	N.R.	0	N.R.	N.R.	N.R.	N.R.	2.17383	11.337	Kye-ossi	http://www.ncbi.nlm.nih.gov/pubmed/25084090
3	Ngassa Mbenda et al	2014	Cameroon	All	Clinic-based study	PCR (-33 T>C)	PCR (18s rRNA; Pvmdr1; Pvcsp)	N.R.	N.R.	1	1	1	1	0	3.872	11.518	Yaounde	http://www.ncbi.nlm.nih.gov/pubmed/25084090
4	Ménard et al	2010	Madagascar	All	Clinic-based study	PCR (-33 T>C; 42 ggt>gat)	PCR (18S rRNA; COI; Pvcsp; PvDBP)	N.R.	N.R.	N.R.	0	0	7	7	-24.35	44.5167	Ejeda	http://www.ncbi.nlm.nih.gov/pubmed/20231434
4	Ménard et al	2010	Madagascar	All	Clinic-based study	PCR (-33 T>C; 42 ggt>gat)	PCR (18S rRNA; COI; Pvcsp; PvDBP)	N.R.	N.R.	N.R.	1	1	2	1	-22.401	46.122	Ihosy	http://www.ncbi.nlm.nih.gov/pubmed/20231434
4	Ménard et al	2010	Madagascar	All	Clinic-based study	PCR (-33 T>C; 42 ggt>gat)	PCR (18S rRNA; COI; Pvcsp; PvDBP)	N.R.	N.R.	N.R.	1	1	18	17	-16.948	46.828	Maevatanana	http://www.ncbi.nlm.nih.gov/pubmed/20231434
4	Ménard et al	2010	Madagascar	All	Clinic-based study	PCR (-33 T>C; 42 ggt>gat)	PCR (18S rRNA; COI; Pvcsp; PvDBP)	N.R.	N.R.	N.R.	7	7	54	47	-19.529	45.454	Miandrivazo	http://www.ncbi.nlm.nih.gov/pubmed/20231434
4	Ménard et al	2010	Madagascar	All	Clinic-based study	PCR (-33 T>C; 42 ggt>gat)	PCR (18S rRNA; COI; Pvcsp; PvDBP)	N.R.	N.R.	N.R.	1	1	4	3	-18.948	48.222	Moramanga	http://www.ncbi.nlm.nih.gov/pubmed/20231434
4	Ménard et al	2010	Madagascar	All	Clinic-based study	PCR (-33 T>C; 42 ggt>gat)	PCR (18S rRNA; COI; Pvcsp; PvDBP)	N.R.	N.R.	N.R.	7	7	98	91	-18.772	46.047	Tsiroanomandidy	http://www.ncbi.nlm.nih.gov/pubmed/20231434
4	Ménard et al	2010	Madagascar	None	Community Study	PCR (-33 T>C; 42 ggt>gat)	PCR (18S rRNA; COI; Pvcsp; PvDBP)	59	5	0	59	0	64	0	-14.65	49.65	Andapa	http://www.ncbi.nlm.nih.gov/pubmed/20231434
4	Ménard et al	2010	Madagascar	None	Community Study	PCR (-33 T>C; 42 ggt>gat)	PCR (18S rRNA; COI; Pvcsp; PvDBP)	42	15	0	42	0	57	0	-24.35	44.5167	Ejeda	http://www.ncbi.nlm.nih.gov/pubmed/20231434
4	Ménard et al	2010	Madagascar	None	Community Study	PCR (-33 T>C; 42 ggt>gat)	PCR (18S rRNA; COI; Pvcsp; PvDBP)	73	12	1	74	1	86	0	-22.8167	47.8333	Farafangana	http://www.ncbi.nlm.nih.gov/pubmed/20231434
4	Ménard et al	2010	Madagascar	None	Community Study	PCR (-33 T>C; 42 ggt>gat)	PCR (18S rRNA; COI; Pvcsp; PvDBP)	69	22	0	69	0	91	0	-22.401	46.122	Ihosy	http://www.ncbi.nlm.nih.gov/pubmed/20231434
4	Ménard et al	2010	Madagascar	None	Community Study	PCR (-33 T>C; 42 ggt>gat)	PCR (18S rRNA; COI; Pvcsp; PvDBP)	70	24	4	72	2	98	2	-16.948	46.828	Maevatanana	http://www.ncbi.nlm.nih.gov/pubmed/20231434
4	Ménard et al	2010	Madagascar	None	Community Study	PCR (-33 T>C; 42 ggt>gat)	PCR (18S rRNA; COI; Pvcsp; PvDBP)	51	23	14	60	9	88	5	-19.529	45.454	Miandrivazo	http://www.ncbi.nlm.nih.gov/pubmed/20231434
4	Ménard et al	2010	Madagascar	None	Community Study	PCR (-33 T>C; 42 ggt>gat)	PCR (18S rRNA; COI; Pvcsp; PvDBP)	43	24	2	43	0	69	2	-18.948	48.222	Moramanga	http://www.ncbi.nlm.nih.gov/pubmed/20231434
4	Ménard et al	2010	Madagascar	None	Community Study	PCR (-33 T>C; 42 ggt>gat)	PCR (18S rRNA; COI; Pvcsp; PvDBP)	27	16	65	57	30	108	35	-18.772	46.047	Tsiroanomandidy	http://www.ncbi.nlm.nih.gov/pubmed/20231434
5	Lo et al	2015	Ethiopia	All	Clinic-based study	PCR (-33 T>C)	PCR (18S rRNA)	7	16	38	7	0	61	38	10.7	37.0667	Bure	http://www.ncbi.nlm.nih.gov/pubmed/25884875
5	Lo et al	2015	Ethiopia	All	Clinic-based study	PCR (-33 T>C)	PCR (18S rRNA)	20	5	15	20	0	86	15	7.45347	38.2119	Halaba	http://www.ncbi.nlm.nih.gov/pubmed/25884875
5	Lo et al	2015	Ethiopia	All	Clinic-based study	PCR (-33 T>C)	PCR (18S rRNA)	7	13	105	8	1	125	104	7.67344	36.8344	Jimma	http://www.ncbi.nlm.nih.gov/pubmed/25884875
5	Lo et al	2015	Ethiopia	All	Clinic-based study	PCR (-33 T>C)	PCR (18S rRNA)	20	21	9	21	1	50	8	11.3333	35.25	Mankush	http://www.ncbi.nlm.nih.gov/pubmed/25884875
5	Lo et al	2015	Ethiopia	All	Clinic-based study	PCR (-33 T>C)	PCR (18S rRNA)	20	14	19	20	0	53	19	8.9	39.9167	Metahara	http://www.ncbi.nlm.nih.gov/pubmed/25884875
5	Lo et al	2015	Ethiopia	All	Clinic-based study	PCR (-33 T>C)	PCR (18S rRNA)	18	12	11	18	0	41	11	9.99461	39.8969	Shewa Robit	http://www.ncbi.nlm.nih.gov/pubmed/25884875
5	Lo et al	2015	Ethiopia	None	Community Study	PCR (-33 T>C)	PCR (18S rRNA)	137	229	24	139	2	390	22	7.88333	35.4167	Asendabo	http://www.ncbi.nlm.nih.gov/pubmed/25884875
6	Woldearegai et al	2013	Ethiopia	All	Clinic-based study	PCR (-46 T>C)	Microscopy & PCR	14	10	74	17	3	98	71	9.3	42.1333	Harar	http://www.ncbi.nlm.nih.gov/pubmed/23584375
6	Woldearegai et al	2013	Ethiopia	All	Clinic-based study	PCR (-46 T>C)	Microscopy & PCR	24	46	37	24	0	107	37	7.67344	36.8344	Jimma	http://www.ncbi.nlm.nih.gov/pubmed/23584375
7	Wurtz et al	2011	Mauritania	All	Clinic-based study	PCR (-33 T>C)	PCR (AY423076)	51	104	103	52	1	258	102	18.085	-15.979	Nouakchott	http://www.ncbi.nlm.nih.gov/pubmed/22050867
9	Russo et al	2017	Cameroon	All	Clinic-based study	PCR (-33 T>C)	PCR (18S rRNA)	197	4	27	224	27	228	0	5.45	10.0667	Dschang	https://www.ncbi.nlm.nih.gov/pubmed/28196496
10	Poirier et al	2016	Benin	None	Community Study	PCR (-33 T>C)	PCR	0	0	13	13	13	13	0	9.5	2.25	Various	https://www.ncbi.nlm.nih.gov/pubmed/27887647
11	Ngassa Mbenda et al	2016	Cameroon	All	Clinic-based study	N.R.	N.R.	N.R.	N.R.	10	N.R.	10	N.R.	0	4.02926	9.71122	Douala	https://www.ncbi.nlm.nih.gov/pubmed/27367020
12	Abdelraheem et al	2016	Sudan	All	Clinic-based study	N.R.	N.R.	N.R.	N.R.	48	N.R.	4	N.R.	44	14.3972	33.5263	Wad Madani	https://www.ncbi.nlm.nih.gov/pubmed/27076512
43	Niangaly et al	2017	Mali	None	Community Study	N.R.	N.R.	N.R.	N.R.	25	N.R.	25	N.R.	0	14.35	-3.611	Bandiagara	https://www.ncbi.nlm.nih.gov/pubmed/28749772
45	Gunalan et al	2016	Ethiopia	All	Clinic-based study	PCR (-33 T>C)	N.R.	69	N.R.	N.R.	71	2	200	N.R.	7.67	36.84	Jimma	https://www.ncbi.nlm.nih.gov/pubmed/27190089
47	Howes et al	2018	Madagascar	None	Community Study	PCR then LDF-FMA	PCR then LDF-FMA	878	870	130	914	44	1878	86	-19.2452	46.1803	Central Health Centre	Forthcoming; DOI: doi:10.4269/ajtmh.18-0417
48	Dongho et al	2017	Cameroon	All	Community Study	PCR (-33 T>C)	PCR (18S rRNA)	N.R.	N.R.	2	2	2	400	0	5.28208	9.97211	Santchou	https://www.researchgate.net/publication/322539402_Molecular_Evidence_Of_Plasmodium_vivax_Infection_In_Duffy-negative_Symptomatic_Autochthone_Individuals_From_West_Cameroon
24	Dhorda et al	2011	Uganda	Mixed	Community Study	PCR	PCR	N.R.	N.R.	3	59	0	8	3	-0.60865	30.6573	Mbarara	https://www.ncbi.nlm.nih.gov/pubmed/21603649
